# Supplementary material for: A systematic method for surveying data visualizations and a resulting genomic epidemiology visualization typology: GEViT
Source: Bioinformatics. 2018 Sep 26;35(10):1668–76. doi: 10.1093/bioinformatics/bty832 (PMC6513170; doi:10.1093/bioinformatics/bty832)
Supplement: bty832_Supp [file bty832_supp.zip]

Archive with 3 entries (2 files):
- bty832-Suppl_data/
- bty832-Suppl_data/bty832_Supplementary_Tables.xlsx
- bty832-Suppl_data/bty832_SupplementaryMaterials.pdf
