# Supplementary material for: A systematic method for surveying data visualizations and a resulting genomic epidemiology visualization typology: GEViT
Source: Bioinformatics. 2018 Sep 26;35(10):1668–76. doi: 10.1093/bioinformatics/bty832 (PMC6513170; doi:10.1093/bioinformatics/bty832)
Supplement: bty832_Supp [file bty832_supp.zip › bty832-Suppl_data/bty832_Supplementary_Tables.xlsx]

## Sheet: Table S1
Pathogen Bigram in Corpus	Pathogen	Notes
enceph_viru	Ignore	Encephilitis is caused by many things
fever_viru	Ignore	Many things break this up
respiratori_syndrom	Ignore	Many things break this up
hemorrhag_fever	Ignore	Many things - break this up
porcin_reproduct	Ignore	Pig virus not super interesting
porcin_epidem	Ignore	Pig virus not super interesting
viru_pedv	Ignore	Pig virus not super interesting
middl_east	Ignore	Probably MERS but there are better bigrams
east_respiratori	Ignore	Probably MERS but there are better bigrams
cov_infect	Ignore	Too general
escherichia_coli	Escherichia coli
mycobacterium_tuberculosi	Mycobacterium tuberculosis
staphylococcu_aureu	Staphylococcus aureus
influenza_viru	Influenza Virus
influenza_virus	Influenza Virus
vibrio_cholera	Vibrio cholerae
viru_hbv	Hepatitis B
immunodefici_viru	Human Immunodeficy Virus
human_immunodefici	Human Immunodeficy Virus
viru_hcv	Hepatitis C
salmonella_enterica	Salmonella Enterica
klebsiella_pneumonia	Klebsiella pneumonia
hiv_infect	Human Immunodeficy Virus
human_papillomaviru	Human Papillomavirus
hbv_infect	Hepatitis B
tuberculosi_isol	Mycobacterium tuberculosis
mrsa_isol	Staphylococcus aureus
coli_isol	Escherichia coli
acinetobact_baumannii	Acinetobact baumannii
dengu_viru	Dengue virus
pseudomona_aeruginosa	Pseudomona aeruginosa
produc_escherichia	Escherichia coli
aureu_isol	Staphylococcus aureus
sar_cov	SARS Coronavirus
helicobact_pylori	Helicobacter pylori
papillomaviru_hpv	Human Papillomavirus
enterococcu_faecium	Helicobact pylori	This error was corrected, but only after the initial sampling. It remains here as an error for transparency.
viru_hev	Hepatitis E
west_nile	West nile virus
nile_viru	West nile virus
neisseria_meningitidi	Neisseria meningitidis
yersinia_pesti	Yersinia pestis
sar_coronaviru	SARS Coronavirus
syndrom_coronaviru	SARS Coronavirus
coronaviru_sar	SARS Coronavirus
hpv_infect	Human Papillomavirus
cholera_isol	Vibrio cholerae
baumannii_isol	Acinetobact baumannii
vibrio_parahaemolyticu	Vibrio parahaemolyticus
aeruginosa_isol	Pseudomona aeruginosa
listeria_monocytogen	Listeria monocytogenes
clostridium_difficil	Clostridium difficile
produc_klebsiella	Klebsiella pneumonia
hev_infect	Hepatitis E
ebola_viru	Ebola virus
human_rotaviru	Human rotavirus
mer_cov	MERS coronavirus
viru_hav	Hepatitis A
viral_hepat	Heptatis - General
legionella_pneumophila	Legionella pneumophila
salmonella_typhimurium	Salmonella typhimurium
zika_viru	Zika virus
chlamydia_trachomati	Chlamydia trachomatis
coronaviru_mer	MERS coronavirus
viru_denv	Dengue virus
herp_simplex	Human herpesvirus
bacillu_anthraci	Bacillus anthracis

## Sheet: Table S2
bigram	n	freq	Annotate	Note
acinetobact_baumannii	1	0.0357143	pathogen	NA
acut_gastroenter	2	0.0714286	disease	NA
acut_hepat	1	0.0357143	disease	NA
acut_respiratori	2	NA	not-useful	too general
aed_aegypti	1	0.0357143	reservoir	NA
aeruginosa_isol	1	0.0357143	pathogen	NA
ag_research	1	0.0357143	not-useful	too general
allel_frequenc	1	0.0357143	population	NA
amino_acid	7	NA	not-useful	too specific
analysi_mlva	1	0.0357143	genotype	NA
analysi_reveal	1	NA	not-useful	too specific
anti_hcv	1	0.0357143	not-useful	not sure what to make to this
antibiot_resist	4	0.142857	resistance	NA
antigen_hbsag	1	0.0357143	molecular biology	NA
antimicrobi_resist	2	0.0714286	resistance	NA
antimicrobi_suscept	1	0.0357143	resistance	NA
associ_studi	2	0.0714286	not-useful	too general
attenu_vaccin	1	0.0357143	vaccine	NA
aureu_isol	1	0.0357143	pathogen	NA
aureu_mrsa	1	0.0357143	resistance	NA
aureu_strain	1	0.0357143	molecular biology	NA
avian_influenza	1	0.0357143	reservoir	NA
basal_core	1	0.0357143	disease	NA
baumannii_clinic	1	0.0357143	pathogen	NA
baumannii_isol	1	0.0357143	pathogen	NA
baumannii_strain	1	0.0357143	characterization	NA
beij_famili	1	NA	not-useful	too specific
beij_strain	1	NA	not-useful	too specific
beta_lactamas	1	0.0357143	resistance	NA
bla_ctx	1	0.0357143	resistance	NA
bla_oxa	1	0.0357143	resistance	NA
breast_cancer	1	0.0357143	disease	NA
cancer_patient	1	0.0357143	disease	NA
cancer_risk	1	0.0357143	disease	NA
candid_gene	1	0.0357143	genome	NA
capsid_protein	1	0.0357143	molecular biology	NA
carbapenem_resist	2	0.0714286	resistance	NA
carbapenemas_gene	1	0.0357143	resistance	NA
carcinoma_hcc	1	0.0357143	disease	NA
care_unit	1	0.0357143	outbreak	usuall there are spreads in hospitals
cassett_chromosom	1	0.0357143	molecular biology	NA
cell_carcinoma	1	0.0357143	disease	NA
cervic_cancer	1	0.0357143	disease	NA
cervic_lesion	1	0.0357143	disease	NA
chain_reaction	9	NA	not-useful	I don't care about methods
chain_reaction	5	0.178571	not-useful	don't care about the method
cholera_epidem	1	0.0357143	outbreak	NA
cholera_isol	1	0.0357143	pathogen	NA
cholera_outbreak	1	0.0357143	outbreak	NA
cholera_pandem	1	0.0357143	outbreak	NA
cholera_strain	1	0.0357143	characterization	NA
cholera_toxin	1	0.0357143	molecular biology	NA
chromosom_mec	1	0.0357143	resistance	NA
chronic_hbv	1	0.0357143	disease	NA
chronic_hcv	1	0.0357143	disease	NA
chronic_hepat	3	0.107143	disease	NA
circoviru_type	1	0.0357143	characterization	NA
circul_recombin	1	0.0357143	molecular biology	NA
clinic_isol	5	0.178571	not-useful	too general
clinic_sampl	1	NA	not-useful	too general
clonal_complex	1	0.0357143	molecular biology	NA
close_relat	9	NA	not-useful	too specific
close_relat	7	0.25	not-useful	too general
coli_isol	2	NA	NA	NA
coli_isol	1	0.0357143	pathogen	NA
coli_stec	1	0.0357143	resistance	NA
coli_strain	1	0.0357143	characterization	NA
colorect_cancer	1	0.0357143	disease	NA
commun_acquir	1	0.0357143	outbreak	NA
compar_genom	1	NA	genome	comparitive genomics might also be interesting
complet_genom	5	NA	genome	might be useful to see how people present full genomes
complet_genom	4	0.142857	genome	NA
confid_interv	2	0.0714286	not-useful	don't care about the method
core_promot	1	0.0357143	molecular biology	NA
coronaviru_mer	1	0.0357143	pathogen	NA
coronaviru_sar	1	0.0357143	pathogen	NA
cov_genom	1	0.0357143	genome	NA
cov_infect	1	0.0357143	pathogen	NA
dengu_epidem	1	0.0357143	outbreak	NA
dengu_fever	1	0.0357143	disease	NA
dengu_infect	1	0.0357143	pathogen	NA
dengu_outbreak	1	0.0357143	outbreak	NA
dengu_viru	1	0.0357143	pathogen	NA
dengu_virus	1	0.0357143	pathogen	NA
denv_serotyp	1	0.0357143	clinical	NA
develop_countri	1	0.0357143	not-useful	NA
diarrhea_viru	1	0.0357143	disease	NA
discriminatori_power	1	0.0357143	not-useful	don't care about the method
divers_index	1	0.0357143	population	microbiome, or intrahost diversity
dna_level	1	0.0357143	not-useful	too general
drug_resist	3	NA	resistance	NA
drug_suscept	1	0.0357143	resistance	NA
drug_user	1	0.0357143	not-useful	too specific
east_respiratori	1	0.0357143	disease	MERS
electrophoresi_pfge	4	0.142857	not-useful	don't care about the method
enterica_serotyp	1	0.0357143	clinical	NA
enterica_serovar	1	0.0357143	clinical	NA
enterica_subsp	1	0.0357143	molecular biology	NA
enterococcu_faecium	1	0.0357143	pathogen	NA
epidem_diarrhea	1	0.0357143	disease	NA
epidemiolog_investig	1	0.0357143	outbreak	might be too general, but see possiblity of related terms
epidemiolog_studi	1	0.0357143	not-useful	too general
esbl_produc	1	0.0357143	resistance	NA
escherichia_coli	2	0.0714286	pathogen	NA
extend_spectrum	1	0.0357143	resistance	NA
field_gel	8	NA	not-useful	method
form_crf	1	NA	not-useful	too specific
fragment_length	1	0.0357143	not-useful	too general
gastric_cancer	1	0.0357143	disease	NA
gastroenter_outbreak	1	0.0357143	outbreak	NA
gel_electrophoresi	8	NA	not-useful	I don't care about methods
gene_encod	1	0.0357143	genome	NA
gene_express	1	0.0357143	genome	NA
gene_segment	2	0.0714286	genome	NA
genet_divers	9	NA	population	NA
genet_divers	7	0.25	genetic-diversity	NA
genet_factor	1	0.0357143	genome	NA
genet_variant	1	0.0357143	genome	NA
genet_variat	1	0.0357143	genome	NA
genom_constel	1	0.0357143	genome	NA
genom_copi	1	NA	not-useful	not sure what to make to this
genom_epidemiologi	1	0.0357143	not-useful	too general
genom_island	1	0.0357143	molecular biology	NA
genom_segment	1	0.0357143	not-useful	too general
genom_sequenc	24	NA	not-useful	too general
genom_sequenc	22	0.785714	not-useful	too general
genom_wide	4	NA	not-useful	too general
genom_wide	3	0.107143	genome	NA
genotyp_constel	1	0.0357143	genotype	NA
genotyp_gii	1	0.0357143	genotype	NA
gii_gii	1	0.0357143	molecular biology	NA
hand_foot	1	0.0357143	not-useful	too specific
hav_genom	1	0.0357143	genome	NA
hav_rna	1	NA	clinical	NA
hbeag_neg	1	0.0357143	clinical	NA
hbsag_posit	1	0.0357143	clinical	NA
hbv_carrier	1	0.0357143	clinical	NA
hbv_dna	1	0.0357143	not-useful	too general
hbv_genom	1	0.0357143	genome	NA
hbv_genotyp	1	0.0357143	genotype	NA
hbv_infect	1	0.0357143	pathogen	NA
hbv_strain	1	0.0357143	characterization	NA
hcv_antibodi	1	0.0357143	molecular biology	NA
hcv_genom	1	0.0357143	genome	NA
hcv_genotyp	1	0.0357143	genotype	NA
hcv_infect	1	0.0357143	disease	NA
hcv_rna	1	0.0357143	molecular biology	NA
helicobact_pylori	1	0.0357143	pathogen	NA
hemolyt_urem	1	0.0357143	disease	NA
hepatocellular_carcinoma	2	0.0714286	disease	NA
hev_infect	1	0.0357143	pathogen	NA
hev_strain	1	0.0357143	characterization	NA
highli_pathogen	1	0.0357143	not-useful	too general
hiv_infect	1	0.0357143	pathogen	NA
hiv_type	1	0.0357143	characterization	NA
hospit_children	1	NA	outbreak	potenitally a hospital outbreak
hpv_dna	1	0.0357143	not-useful	too general
hpv_genom	1	0.0357143	genome	NA
hpv_genotyp	1	0.0357143	genotype	NA
hpv_infect	1	0.0357143	pathogen	NA
hpv_neg	1	0.0357143	clinical	on the fence about this being clinical
hpv_posit	1	0.0357143	clinical	NA
hpv_type	1	0.0357143	characterization	NA
human_bocaviru	1	NA	pathogen	NA
human_immunodefici	1	0.0357143	disease	NA
human_influenza	1	0.0357143	disease	NA
human_metapneumoviru	1	NA	not-useful	will use metapenuoviru_hmpv instead
human_noroviru	1	0.0357143	pathogen	NA
human_papilloma	1	0.0357143	pathogen	NA
human_papillomaviru	1	0.0357143	pathogen	NA
human_papillomavirus	1	0.0357143	pathogen	NA
human_rotaviru	1	0.0357143	pathogen	NA
immun_respons	3	0.107143	not-useful	too general
immunodefici_viru	1	0.0357143	pathogen	NA
increas_risk	1	0.0357143	not-useful	too general
infect_individu	1	0.0357143	not-useful	too general
infect_patient	2	0.0714286	not-useful	too general
influenza_viru	1	0.0357143	pathogen	NA
influenza_virus	1	0.0357143	pathogen	NA
insert_sequenc	1	0.0357143	molecular biology	NA
intens_care	1	0.0357143	outbreak	instensive care units tend to be the site of outbreaks
interspers_repetit	1	0.0357143	genotype	NA
klebsiella_pneumonia	1	0.0357143	pathogen	NA
lactamas_esbl	1	0.0357143	resistance	NA
lactamas_produc	1	0.0357143	resistance	NA
length_genom	1	0.0357143	not-useful	too general
length_polymorph	1	0.0357143	not-useful	too general
live_attenu	1	0.0357143	vaccine	NA
liver_diseas	3	0.107143	disease	NA
locu_variabl	1	0.0357143	not-useful	too general
locu_vntr	1	0.0357143	genotype	NA
lower_respiratori	1	NA	disease	NA
mec_sccmec	1	0.0357143	resistance	NA
mer_cov	1	0.0357143	pathogen	NA
meta_analysi	1	0.0357143	not-useful	too general
metapneumoviru_hmpv	1	NA	pathogen	NA
methicillin_resist	1	0.0357143	resistance	NA
methicillin_suscept	1	0.0357143	resistance	NA
middl_east	1	0.0357143	not-useful	too specific
miru_vntr	1	0.0357143	genotype	NA
mlva_genotyp	1	0.0357143	genotype	NA
mlva_method	1	0.0357143	not-useful	don't care about the method
mlva_profil	1	0.0357143	genotype	NA
mlva_type	1	0.0357143	genotype	NA
molecular_character	1	0.0357143	not-useful	too general
molecular_epidemiologi	9	NA	not-useful	too general
molecular_epidemiologi	6	0.214286	not-useful	too general
molecular_type	1	0.0357143	not-useful	too general
mouth_diseas	1	0.0357143	disease	NA
mrsa_clone	1	0.0357143	resistance	NA
mrsa_isol	1	0.0357143	pathogen	NA
mrsa_strain	1	0.0357143	characterization	decided that strain was always an indicator of characteriation
multi_locu	1	0.0357143	not-useful	too general
multidrug_resist	5	0.178571	resistance	NA
multilocu_sequenc	5	0.178571	not-useful	too general
multilocu_variabl	1	0.0357143	not-useful	too general
multipl_locu	1	0.0357143	not-useful	too general
mycobacteri_interspers	1	0.0357143	genotype	NA
mycobacterium_tuberculosi	1	0.0357143	pathogen	NA
nasopharyng_aspir	1	NA	not-useful	too specific
neutral_antibodi	1	NA	not-useful	too specific
noroviru_genom	1	0.0357143	genome	NA
noroviru_genotyp	1	0.0357143	genotype	NA
noroviru_gii	1	0.0357143	characterization	NA
noroviru_infect	1	0.0357143	pathogen	NA
noroviru_nov	1	0.0357143	pathogen	NA
noroviru_outbreak	1	0.0357143	outbreak	NA
noroviru_strain	1	0.0357143	characterization	NA
nosocomi_infect	1	0.0357143	disease	NA
nucleotid_polymorph	4	NA	not-useful	too general
nucleotid_polymorph	3	0.107143	not-useful	too general
nucleotid_sequenc	7	NA	not-useful	too general
nucleotid_sequenc	5	0.178571	not-useful	too general
odd_ratio	3	0.107143	not-useful	don't care about the method
pandem_influenza	1	0.0357143	outbreak	NA
panton_valentin	1	0.0357143	resistance	NA
papilloma_viru	1	0.0357143	pathogen	NA
papillomaviru_hpv	1	0.0357143	pathogen	NA
papillomaviru_type	1	0.0357143	characterization	NA
papillomavirus_hpv	1	0.0357143	pathogen	NA
pathogen_avian	1	0.0357143	reservoir	NA
pathogen_island	1	0.0357143	molecular biology	NA
pcr_assai	1	NA	not-useful	I don't care about methods
pcr_method	1	NA	not-useful	I don't care about methods
pedv_strain	1	0.0357143	characterization	NA
phage_type	1	0.0357143	characterization	NA
phylogenet_analysi	14	NA	population	think this one over
phylogenet_analysi	11	0.392857	phylogeny	NA
pig_farm	1	0.0357143	zoonotic	In this case, and based on the other documents with this term, it's not necessarily a disease source, but a disease effecting pig primarily.
plasmid_mediat	1	NA	resistance	usually a drug resistance context
pneumonia_isol	1	0.0357143	disease	NA
pneumonia_strain	1	0.0357143	characterization	NA
polymeras_chain	8	NA	not-useful	I don't care about methods
polymeras_chain	5	0.178571	not-useful	don't care about the method
polymorph_rflp	1	0.0357143	genotype	NA
polymorph_snp	1	0.0357143	genotype	NA
popul_structur	1	NA	not-useful	not sure what to make to this
porcin_circoviru	1	0.0357143	reservoir	NA
porcin_epidem	1	0.0357143	pathogen	Porcine reproductive and respiratory syndrome virus
porcin_reproduct	1	0.0357143	pathogen	NA
posit_sampl	1	NA	not-useful	too general
produc_escherichia	1	0.0357143	pathogen	NA
produc_klebsiella	1	0.0357143	pathogen	NA
promot_bcp	1	0.0357143	resistance	NA
prostat_cancer	1	0.0357143	disease	NA
pseudomona_aeruginosa	1	0.0357143	pathogen	NA
public_health	2	NA	population	think this one over
public_health	1	0.0357143	not-useful	too general
puls_field	8	NA	not-useful	I don't care about methods
puls_field	7	0.25	not-useful	don't care about the method
rapid_detect	1	NA	not-useful	too general - could be clinical diagnosis or drug resistance
reaction_pcr	2	NA	not-useful	I don't care about methods
reaction_pcr	1	0.0357143	not-useful	don't care about the method
read_frame	1	0.0357143	not-useful	too general
real_time	2	NA	not-useful	I don't care about methods - likeli refers to PCR
real_time	1	0.0357143	not-useful	don't care about the method
reassort_event	1	0.0357143	molecular biology	NA
recombin_form	1	0.0357143	molecular biology	NA
repeat_analysi	1	0.0357143	not-useful	too general
repeat_vntr	2	NA	genotype	NA
repeat_vntr	1	0.0357143	genotype	NA
repetit_unit	1	0.0357143	genotype	NA
resist_acinetobact	1	0.0357143	resistance	NA
resist_determin	3	NA	resistance	NA
resist_determin	2	0.0714286	resistance	NA
resist_enterococci	1	0.0357143	resistance	NA
resist_enterococcu	1	0.0357143	resistance	NA
resist_gene	5	0.178571	resistance	NA
resist_isol	1	0.0357143	not-useful	too general
resist_klebsiella	1	NA	resistance	NA
resist_mdr	1	0.0357143	resistance	NA
resist_salmonella	1	0.0357143	resistance	NA
resist_staphylococcu	1	0.0357143	resistance	NA
resist_tuberculosi	1	0.0357143	resistance	NA
respiratori_infect	1	NA	disease	NA
respiratori_syncyti	1	NA	not-useful	too general
respiratori_syndrom	2	0.0714286	disease	NA
respiratori_tract	1	NA	not-useful	too general
restrict_fragment	1	0.0357143	clinical	NA
revers_transcript	4	NA	molecular biology
revers_transcript	2	0.0714286	not-useful	too specific
risk_factor	4	NA	not-useful	too general
risk_factor	3	0.107143	not-useful	too general
risk_hpv	1	0.0357143	clinical	NA
risk_human	1	0.0357143	not-useful	too general
rotaviru_infect	1	0.0357143	pathogen	NA
rotaviru_strain	1	0.0357143	characterization	NA
rotaviru_vaccin	1	0.0357143	vaccine	NA
rva_strain	1	0.0357143	characterization	NA
salmonella_enterica	1	0.0357143	pathogen	NA
salmonella_genom	1	0.0357143	genome	NA
salmonella_isol	1	0.0357143	pathogen	NA
salmonella_serovar	1	0.0357143	reservoir	NA
salmonella_strain	1	0.0357143	characterization	NA
salmonella_typhimurium	1	0.0357143	pathogen	NA
sar_coronaviru	1	0.0357143	pathogen	NA
sar_cov	1	0.0357143	pathogen	NA
sar_epidem	1	0.0357143	outbreak	NA
sar_outbreak	1	0.0357143	outbreak	NA
sccmec_type	1	0.0357143	characterization	NA
sequenc_analysi	5	NA	not-useful	too general
sequenc_analysi	4	0.142857	not-useful	too general
sequenc_type	8	NA	not-useful	NA
sequenc_type	7	0.25	not-useful	don't care about the method
serovar_enteritidi	1	0.0357143	reservoir	NA
serovar_typhimurium	1	0.0357143	reservoir	NA
serum_sampl	2	0.0714286	not-useful	too specific
seventh_pandem	1	0.0357143	not-useful	too specific
sever_acut	1	0.0357143	not-useful	too general
shiga_toxin	1	0.0357143	molecular biology	NA
signific_associ	1	0.0357143	not-useful	statistical significant strike again!
singl_nucleotid	4	NA	not-useful	NA
singl_nucleotid	3	0.107143	not-useful	too general
spa_type	1	0.0357143	genotype	NA
spectrum_beta	1	0.0357143	resistance	NA
squamou_cell	1	0.0357143	disease	NA
staphylococc_cassett	1	0.0357143	molecular biology	NA
staphylococcu_aureu	1	0.0357143	pathogen	NA
statist_signific	1	0.0357143	not-useful	everything is statistically significant
stool_sampl	3	NA	not-useful	NA
stool_sampl	2	0.0714286	not-useful	too specific
strain_circul	1	0.0357143	epidemiology	NA
strain_detect	1	0.0357143	not-useful	too general
strain_isol	7	NA	not-useful	NA
strain_isol	6	0.214286	not-useful	too general
studi_design	1	NA	not-useful	NA
studi_gwa	1	0.0357143	not-useful	too general
subsp_enterica	1	0.0357143	characterization	NA
surfac_antigen	1	0.0357143	molecular biology	NA
syncyti_viru	1	NA	not-useful	NA
syndrom_coronaviru	1	0.0357143	disease	NA
syndrom_sar	1	0.0357143	disease	NA
syndrom_viru	1	0.0357143	not-useful	too general
tandem_repeat	3	0.107143	genotype	NA
tandem_repeat	2	NA	not-useful	NA
time_pcr	1	NA	not-useful	NA
time_revers	1	NA	not-useful	NA
tor_biotyp	1	0.0357143	pathogen	NA
tor_strain	1	0.0357143	characterization	NA
toxin_produc	1	0.0357143	not-useful	NA
tract_infect	1	NA	not-useful	too general
transcript_polymeras	1	NA	not-useful	NA
tuberculosi_complex	1	0.0357143	characterization	too general
tuberculosi_isol	1	0.0357143	pathogen	NA
tuberculosi_strain	1	0.0357143	characterization	NA
type_method	1	0.0357143	not-useful	too general
type_mlst	2	0.0714286	genotype	NA
typhimurium_isol	1	0.0357143	pathogen	speific enugh relative to other isol designations
uniqu_recombin	1	NA	not-useful	NA
unit_variabl	1	0.0357143	not-useful	too general
urem_syndrom	1	0.0357143	disease	NA
vaccin_candid	1	0.0357143	vaccine	NA
vaccin_develop	1	0.0357143	vaccine	NA
vaccin_strain	1	0.0357143	characterization	NA
valentin_leukocidin	1	0.0357143	resistance	NA
vancomycin_resist	1	0.0357143	resistance	NA
vibrio_cholera	1	0.0357143	pathogen	NA
viral_gastroenter	1	0.0357143	not-useful	too general
viral_genom	5	NA	not-useful	NA
viral_genom	4	0.142857	genome	NA
viral_hepat	1	0.0357143	pathogen	NA
viral_load	2	0.0714286	clinical	NA
viru_denv	1	0.0357143	pathogen	NA
viru_genotyp	2	0.0714286	genotype	NA
viru_hav	1	0.0357143	pathogen	NA
viru_hbv	1	0.0357143	pathogen	NA
viru_hcv	1	0.0357143	pathogen	NA
viru_hev	1	0.0357143	pathogen	NA
viru_infect	3	0.107143	not-useful	too general
viru_isol	4	NA	not-useful	NA
viru_isol	3	0.107143	not-useful	too general
viru_pedv	1	0.0357143	pathogen	NA
viru_prrsv	1	0.0357143	pathogen	NA
viru_serotyp	1	0.0357143	clinical	NA
viru_type	2	0.0714286	characterization	NA
virul_factor	1	0.0357143	molecular biology	NA
virul_gene	2	0.0714286	genome	NA
virus_isol	1	0.0357143	not-useful	too general
vntr_analysi	1	0.0357143	genotype	NA
vntr_loci	1	0.0357143	genotype	NA
vntr_type	1	0.0357143	genotype	NA
wide_associ	2	0.0714286	not-useful	too general
wide_signific	1	0.0357143	not-useful	too general
wild_type	2	0.0714286	not-useful	too general

## Sheet: Table S3
samplePhase	PMID	YearPub	Journal	Authors	Title	Abstract	PMCID	DOI	concepts	revised concepts	Pathogen	Include	Exclusion Reason	replacingPMID
First	27746398	2016	Clinical microbiology and infection : the official publication of the European Society of Clinical Microbiology and Infectious Diseases	PÌ©rez-Lago, L;Izco, S;Herranz, M;TudÌ_, G;CarcelÌ©n, M;Comas, I;Sierra, O;GonzÌÁlez-MartÌ_n, J;Ruiz-Serrano, M J;Eyene, J;Bouza, E;GarcÌ_a de Viedma, D	A novel strategy based on genomics and specific PCR reveals how aåÊmultidrug-resistant Mycobacterium tuberculosis strain became prevalent in Equatorial Guinea 15 years after its emergence.	OBJECTIVE: Molecular epidemiology techniques in tuberculosis (TB) can identify high-risk strains that are actively transmitted. We aimed to implement a novel strategy to optimize the identification and control of multidrug-resistant (MDR) TB in a specific population.METHODS: We developed a strain-specific PCR tailored from whole genome sequencing (WGS) data to track a specific MDR prevalent strai…	NA	NA	drug resistance;characterization;genome		Mycobacterium tuberculosis	M	could be just tehcnique	NA
First	27607836	2016	PLoS neglected tropical diseases	Antonation, Kym S;GrÌ_tzmacher, Kim;Dupke, Susann;Mabon, Philip;Zimmermann, Fee;Lankester, Felix;Peller, Tianna;Feistner, Anna;Todd, Angelique;Herbinger, Ilka;de Nys, HÌ©lÌ¬ne M;Muyembe-Tamfun, Jean-Jacques;Karhemere, Stomy;Wittig, Roman M;Couacy-Hymann, Emmanuel;Grunow, Roland;Calvignac-Spencer, SÌ©bastien;Corbett, Cindi R;Klee, Silke R;Leendertz, Fabian H	Bacillus cereus Biovar Anthracis Causing Anthrax in Sub-Saharan Africa-Chromosomal Monophyly and Broad Geographic Distribution.	Through full genome analyses of four atypical Bacillus cereus isolates, designated B. cereus biovar anthracis, we describe a distinct clade within the B. cereus group that presents with anthrax-like disease, carrying virulence plasmids similar to those of classic Bacillus anthracis. We have isolated members of this clade from different mammals (wild chimpanzees, gorillas, an elephant and goats) i…	PMC5015827	10.1371/journal.pntd.0004923	outbreak;international	characterization;reservoir;genome	Bacillus anthracis	M	mostly about animals, but proably Y since transmission to humans, but no humans invovled	NA
First	26819311	2016	Journal of virology	Bodewes, Rogier;Zohari, Siamak;Krog, Jesper S;Hall, Matthew D;Harder, Timm C;Bestebroer, Theo M;van de Bildt, Marco W G;Spronken, Monique I;Larsen, Lars E;Siebert, Ursula;Wohlsein, Peter;Puff, Christina;Seehusen, Frauke;BaumgÌ_rtner, Wolfgang;HÌ_rkÌ¦nen, Tero;Smits, Saskia L;Herfst, Sander;Osterhaus, Albert D M E;Fouchier, Ron A M;Koopmans, Marion P;Kuiken, Thijs	Spatiotemporal Analysis of the Genetic Diversity of Seal Influenza A(H10N7) Virus, Northwestern Europe.	Influenza A viruses are major pathogens for humans, domestic animals, and wildlife, and these viruses occasionally cross the species barrier. In spring 2014, increased mortality of harbor seals (Phoca vitulina), associated with infection with an influenza A(H10N7) virus, was reported in Sweden and Denmark. Within a few months, this virus spread to seals of the coastal waters of Germany and the Ne…	PMC4836327	10.1128/JVI.03046-15	genome;diversity;transmission	genome;phylogeny	Haemophilus Influenza	M	About seals more than humans	NA
First	26758561	2016	The Journal of general virology	Chen, Liang-Jun;Lin, Xian-Dan;Guo, Wen-Ping;Tian, Jun-Hua;Wang, Wen;Ying, Xu-Hua;Wang, Miao-Ruo;Yu, Bin;Yang, Zhan-Qiu;Shi, Mang;Holmes, Edward C;Zhang, Yong-Zhen	Diversity and evolution of avian influenza viruses in live poultry markets, free-range poultry and wild wetland birds in China.	The wide circulation of novel avian influenza viruses (AIVs) highlights the risk of pandemic influenza emergence in China. To investigate the prevalence and genetic diversity of AIVs in different ecological contexts, we surveyed AIVs in live poultry markets (LPMs), free-range poultry and the wetland habitats of wild birds in Zhejiang and Hubei provinces. Notably, LPMs contained the highest freque…	NA	NA	surveillance;genome;diversity;clinical;diagnosis;outbreak;phylogeny		Haemophilus Influenza	M	spread among birds, very common visualization type	NA
First	26735033	2016	Journal of food protection	Verhegghe, Marijke;CrombÌ©, Florence;Luyckx, Kaat;Haesebrouck, Freddy;Butaye, Patrick;Herman, Lieve;Heyndrickx, Marc;Rasschaert, Geertrui	Prevalence and Genetic Diversity of Livestock-Associated Methicillin-Resistant Staphylococcus aureus on Belgian Pork.	Since the first description of livestock-associated methicillin-resistant Staphylococcus aureus (LA-MRSA), a high prevalence was observed in pigs. At present, questions remain about the transmission of LA-MRSA to the general human population through pork. The objectives of the present study were to determine the prevalence of LA-MRSA in Belgian pork and to determine the role of the pork productio…	NA	NA	drug resistance;clinical;treatment;genome;diversity;genotype;mBio	drug resistance;genome;	Staphylococcus aureus	M	not about human, but interesting	NA
First	25113057	2014	Annals of clinical microbiology and antimicrobials	Chen, Sheng;Feng, Wei;Chen, Jianhong;Liao, Wei;He, Nianhai;Wang, Qian;Sun, Fengjun;Xia, Peiyuan	Spread of carbapenemase-producing enterobacteria in a southwest hospital in China.	BACKGROUND: The rapid emergence and dissemination of carbapenem resistance in Enterobacteriaceae complicates the treatment of infections caused by these organisms.METHODS: We collected clinical isolates with meropenem inhibition zones of‰Ûä‰ä_‰Ûä22åÊmm from January 1, 2009, through December 31, 2010. We attempted to amplify the NDM-1 gene from these isolates and conducted the modified Hodge test …	PMC4236511	10.1186/s12941-014-0042-4	drug resistance;clinical;diagnosis;characterization		Klebsiella pneumonia	M	Pfge gel, useful table	NA
First	23938759	2013	Philosophical transactions of the Royal Society of London. Series B, Biological sciences	Gray, Rebecca R;Tanaka, Yasuhito;Takebe, Yutaka;Magiorkinis, Gkikas;Buskell, Zelma;Seeff, Leonard;Alter, Harvey J;Pybus, Oliver G	Evolutionary analysis of hepatitis C virus gene sequences from 1953.	Reconstructing the transmission history of infectious diseases in the absence of medical or epidemiological records often relies on the evolutionary analysis of pathogen genetic sequences. The precision of evolutionary estimates of epidemic history can be increased by the inclusion of sequences derived from 'archived' samples that are genetically distinct from contemporary strains. Historical seq…	PMC3758194	10.1098/rstb.2013.0168	transmission;genome;diversity	transmission;genome;outbreak;hospital	Hepatitis C	M	no wgs, some interesting figures	NA
First	22723256	2012	Journal of medical microbiology	Arduino, Sonia M;Quiroga, MarÌ_a Paula;RamÌ_rez, MarÌ_a Soledad;Merkier, Andrea Karina;Errecalde, Laura;Di Martino, Ana;Smayevsky, Jorgelina;Kaufman, Sara;CentrÌ_n, Daniela	Transposons and integrons in colistin-resistant clones of Klebsiella pneumoniae and Acinetobacter baumannii with epidemic or sporadic behaviour.	Multiple transposons, integrons and carbapenemases were found in Klebsiella pneumoniae colistin-resistant isolates as well as a genomic resistance island of the AbaR type in Acinetobacter baumannii colistin-resistant isolates from different hospitals from Buenos Aires City. PFGE analysis showed a polyclonal dissemination of antimicrobial resistance mechanisms among K. pneumoniae isolates, while i…	NA	NA	drug resistance;genome;mBio;outbreak		Acinetobact baumannii;Klebsiella pneumoniae	M	no figures, but interesting table that could be visualized	NA
First	22386850	2012	Infection, genetics and evolution : journal of molecular epidemiology and evolutionary genetics in infectious diseases	Rivero-PÌ©rez, Belinda;Alcoba-FlÌ_rez, Julia;MÌ©ndez-Ìlvarez, SebastiÌÁn	Genetic diversity of community-associated methicillin-resistant Staphylococcus aureus isolated from Tenerife Island, Spain.	With the recent detection of MRSA (methicillin-resistant Staphylococcus aureus) infections in patients lacking health care-related risk factors, the term community-acquired MRSA (CA-MRSA) has been become widely recognised. Many cases of CA-MRSA spreading to the community have been described worldwide. The aim of this study was to determine the features of CA-MRSA isolates from Tenerife Island. To…	NA	NA	drug resistance;clinical;treatment;genome;diversity;mBio;outbreak;community		Staphylococcus aureus	M	only data visualization is a map, tables could be visualized, butÉ kinda pushing itÉ	NA
First	19487205	2009	Philosophical transactions. Series A, Mathematical, physical, and engineering sciences	Sloot, P M A;Coveney, Peter V;Ertaylan, G;MÌ_ller, V;Boucher, C A;Bubak, M	HIV decision support: from molecule to man.	Human immunodeficiency virus (HIV) is recognized to be one of the most destructive pandemics in recorded history. Effective highly active antiretroviral therapy and the availability of genetic screening of patient virus data have led to sustained viral suppression and higher life expectancy in patients who have been infected with HIV. The sheer complexity of the disease stems from the multiscale …	NA	NA	clinical;treatment		Human Immunodeficy Virus	M	neat tool, not sure how relevant	NA
First	19000628	2008	Virology	Chen, Rubing;Holmes, Edward C	Frequent inter-species transmission and geographic subdivision in avian influenza viruses from wild birds.	Revealing the factors that shape the genetic structure of avian influenza viruses (AIVs) in wild bird populations is essential to understanding their evolution. However, the relationship between epidemiological dynamics and patterns of genetic diversity in AIV is not well understood, especially at the continental scale. To address this question, we undertook a phylogeographic analysis of complete…	PMC2633721	10.1016/j.virol.2008.10.015	genome;diversity;transmission		Haemophilus Influenza	M	no humans, just birds, but they've got one really great visualization so I am using it	NA
First	18564686	2008	The Southeast Asian journal of tropical medicine and public health	Tiwari, Hare Krishna;Sapkota, Darshan;Gaur, Abhishek;Mathuria, Jitendra Prasad;Singh, Asim;Sen, Malay Ranjan	Molecular typing of clinical Staphylococcus aureus isolates from northern India using coagulase gene PCR-RFLP.	Molecular typing of total 84 Staphylococcus aureus clinical isolates was performed using coagulase gene PCR. Out of 84 S. aureus strains total 33 different types of S. aureus strains were prevalent in this hospital and community. Types 2-7 and 9 were the most prevalent S. aureus strains accounting for more than 53% of total isolates. This technique is relatively inexpensive and is simple to perfo…	NA	NA	characterization;outbreak;hospital		Staphylococcus aureus	M	no figures, but interesting tables so I've included it	NA
First	17617184	2007	Clinical microbiology and infection : the official publication of the European Society of Clinical Microbiology and Infectious Diseases	Kawalec, M;Kedzierska, J;Gajda, A;Sadowy, E;Wegrzyn, J;Naser, S;Skotnicki, A B;Gniadkowski, M;Hryniewicz, W	Hospital outbreak of vancomycin-resistant enterococci caused by a single clone of Enterococcus raffinosus and several clones of Enterococcus faecium.	A mixed outbreak caused by vancomycin-resistant Enterococcus raffinosus and Enterococcus faecium carrying the vanA gene was analysed. The outbreak occurred in a large hospital in Poland and affected 27 patients, most of whom were colonised, in three wards, including the haematology unit. The E. raffinosus isolates had a high-level multiresistant phenotype and were initially misidentified as Enter…	NA	NA	drug resistance;mBio;genotype		Helicobacter pylori	M	only pfge figures, but interesting table	NA
First	28042011	2017	Journal of biotechnology	Deurenberg, Ruud H;Bathoorn, Erik;Chlebowicz, Monika A;Couto, Natacha;Ferdous, Mithila;GarcÌ_a-Cobos, Silvia;Kooistra-Smid, Anna M D;Raangs, Erwin C;Rosema, Sigrid;Veloo, Alida C M;Zhou, Kai;Friedrich, Alexander W;Rossen, John W A	Application of next generation sequencing in clinical microbiology and infection prevention.	Current molecular diagnostics of human pathogens provide limited information that is often not sufficient for outbreak and transmission investigation. Next generation sequencing (NGS) determines the DNA sequence of a complete bacterial genome in a single sequence run, and from these data, information on resistance and virulence, as well as information for typing is obtained, useful for outbreak i…	NA	NA	outbreak;genome;diversity;clinical;diagnosis		Microbiota	M	review article, but interesting and with some decent figures, so including it	NA
First	26598368	2015	Journal of bacteriology	Box, Allison M;McGuffie, Matthew J;O'Hara, Brendan J;Seed, Kimberley D	Functional Analysis of Bacteriophage Immunity through a Type I-E CRISPR-Cas System in Vibrio cholerae and Its Application in Bacteriophage Genome Engineering.	The classical and El Tor biotypes of Vibrio cholerae serogroup O1, the etiological agent of cholera, are responsible for the sixth and seventh (current) pandemics, respectively. A genomic island (GI), GI-24, previously identified in a classical biotype strain of V. cholerae, is predicted to encode clustered regularly interspaced short palindromic repeat (CRISPR)-associated proteins (Cas proteins)…	PMC4719448	10.1128/JB.00747-15	drug resistance;genome;clinical;diagnosis		Vibrio cholerae	M	methods, some intersting figures, functional analysis of outbreak strains	NA
First	22502605	2012	Letters in applied microbiology	Aliabad, N H;Bakhshi, B;Pourshafie, M R;Sharifnia, A;Ghorbani, M	Molecular diversity of CTX prophage in Vibrio cholerae.	AIMS: The objective of this study was to investigate the molecular diversity of CTX genetic element within toxigenic Vibrio cholerae genomes and to determine the genetic diversity of V. cholerae population collected in a 6-year period (2004-2009) in Iran.METHODS AND RESULTS: The results of mismatch amplification mutation assay (MAMA)-PCR and sequencing showed cytosine nucleotide in positions 203 …	NA	NA	characterization;genome;diversity		Vibrio cholerae	M	mainly pfge figures, but some useful tables	NA
First	21645368	2011	BMC genomics	Chen, Yuansha;Stine, O Colin;Badger, Jonathan H;Gil, Ana I;Nair, G Balakrish;Nishibuchi, Mitsuaki;Fouts, Derrick E	Comparative genomic analysis of Vibrio parahaemolyticus: serotype conversion and virulence.	BACKGROUND: Vibrio parahaemolyticus is a common cause of foodborne disease. Beginning in 1996, a more virulent strain having serotype O3:K6 caused major outbreaks in India and other parts of the world, resulting in the emergence of a pandemic. Other serovariants of this strain emerged during its dissemination and together with the original O3:K6 were termed strains of the pandemic clone. Two geno…	PMC3130711	10.1186/1471-2164-12-294	genome;outbreak;characterization;cluster;drug resistance;geography;phylogeny		Vibrio parahaemolyticus	M	mBio mainly but looking at historical outbreak strains	NA
First	21177926	2010	The Journal of general virology	Lorusso, Alessio;Vincent, Amy L;Harland, Michelle L;Alt, David;Bayles, Darrell O;Swenson, Sabrina L;Gramer, Marie R;Russell, Colin A;Smith, Derek J;Lager, Kelly M;Lewis, Nicola S	Genetic and antigenic characterization of H1 influenza viruses from United States swine from 2008.	Prior to the introduction of the 2009 pandemic H1N1 virus from humans into pigs, four phylogenetic clusters (ë±-, ë_-, ë_- and ë«) of the haemagglutinin (HA) gene from H1 influenza viruses could be found in US swine. Information regarding the antigenic relatedness of the H1 viruses was lacking due to the dynamic and variable nature of swine lineage H1. We characterized 12 H1 isolates from 2008 by…	PMC3133703	10.1099/vir.0.027557-0	genome;diversity;outbreak;cluster;phylogeny		Haemophilus Influenza	M	no humans, just pigs, but interesting figures so I'm including it	NA
First	20375036	2010	The Journal of antimicrobial chemotherapy	Post, Virginia;White, Peter A;Hall, Ruth M	Evolution of AbaR-type genomic resistance islands in multiply antibiotic-resistant Acinetobacter baumannii.	OBJECTIVES: To determine if members of the European clonal lineages are present amongst multiply antibiotic-resistant Acinetobacter baumannii isolates from Australia. To search for AbaR-type genomic antibiotic resistance islands and determine the genetic organization of any AbaR detected.METHODS: Two groups of multiply antibiotic-resistant A. baumannii strains isolated between 2002 and 2007 at th…	NA	NA	characterization;drug resistance;genome		Acinetobact baumannii	M	no figures, but interesting table that could be visualized	NA
First	19809504	2009	PloS one	Khiabanian, Hossein;Trifonov, Vladimir;Rabadan, Raul	Reassortment patterns in Swine influenza viruses.	Three human influenza pandemics occurred in the twentieth century, in 1918, 1957, and 1968. Influenza pandemic strains are the results of emerging viruses from non-human reservoirs to which humans have little or no immunity. At least two of these pandemic strains, in 1957 and in 1968, were the results of reassortments between human and avian viruses. Also, many cases of swine influenza viruses ha…	PMC2752997	10.1371/journal.pone.0007366	outbreak;characterization;vector;geography		Haemophilus Influenza	M	no humans, just pigs, but interesting figures so I'm including it	NA
First	18815309	2008	Journal of virology	Salloum, Shadi;Oniangue-Ndza, Cesar;Neumann-Haefelin, Christoph;Hudson, Laura;Giugliano, Silvia;aus dem Siepen, Marc;Nattermann, Jacob;Spengler, Ulrich;Lauer, Georg M;Wiese, Manfred;Klenerman, Paul;Bright, Helen;Scherbaum, Norbert;Thimme, Robert;Roggendorf, Michael;Viazov, Sergei;Timm, Joerg	Escape from HLA-B*08-restricted CD8 T cells by hepatitis C virus is associated with fitness costs.	The inherent sequence diversity of the hepatitis C virus (HCV) represents a major hurdle for the adaptive immune system to control viral replication. Mutational escape within targeted CD8 epitopes during acute HCV infection has been well documented and is one possible mechanism for T-cell failure. HLA-B*08 was recently identified as one HLA class I allele associated with spontaneous clearance of …	PMC2583685	10.1128/JVI.00997-08	genome;diversity		Hepatitis C	M	intra-host variation, odd figures,	NA
First	17784948	2007	BMC genomics	Menard, Aymeric;de Los Santos, Paulina Estrada;Graindorge, Arnault;Cournoyer, Benoit	Architecture of Burkholderia cepacia complex sigma70 gene family: evidence of alternative primary and clade-specific factors, and genomic instability.	BACKGROUND: The Burkholderia cepacia complex (Bcc) groups bacterial species with beneficial properties that can improve crop yields or remediate polluted sites but can also lead to dramatic human clinical outcomes among cystic fibrosis (CF) or immuno-compromised individuals. Genome-wide regulatory processes of gene expression could explain parts of this bacterial duality. Transcriptional sigma70 …	PMC2194791	10.1186/1471-2164-8-308	genome;clinical;outcome		Pseudomona aeruginosa	M	mBio, has phylo tree for context	NA
First	17651134	2007	FEMS microbiology letters	Chen, Yuansha;Stine, O Colin;Morris, J Glenn;Johnson, Judith A	Genetic variation of capsule/LPS biogenesis in two serogroup O31 Vibrio cholerae isolates.	Both NRT36S and A5 are NAG-ST-producing, serogroup O31 Vibrio cholerae. NRT36S is encapsulated and causes diarrhea when administered to volunteers; A5 is unencapsulated and does not colonize or cause illness in humans. The capsule/LPS (CPS/LPS) biogenesis regions in these two isolates were similar except that a 6.5-kb fragment in A5 has replaced a 10-kb fragment in NRT36S in the middle of the CPS…	NA	NA	cluster;clinical;diagnosis;outbreak		Vibrio cholerae	M	mBio, has phylo tree for context	NA
First	15213324	2004	Proceedings of the National Academy of Sciences of the United States of America	Holden, Matthew T G;Feil, Edward J;Lindsay, Jodi A;Peacock, Sharon J;Day, Nicholas P J;Enright, Mark C;Foster, Tim J;Moore, Catrin E;Hurst, Laurence;Atkin, Rebecca;Barron, Andrew;Bason, Nathalie;Bentley, Stephen D;Chillingworth, Carol;Chillingworth, Tracey;Churcher, Carol;Clark, Louise;Corton, Craig;Cronin, Ann;Doggett, Jon;Dowd, Linda;Feltwell, Theresa;Hance, Zahra;Harris, Barbara;Hauser, Heidi;…	Complete genomes of two clinical Staphylococcus aureus strains: evidence for the rapid evolution of virulence and drug resistance.	Staphylococcus aureus is an important nosocomial and community-acquired pathogen. Its genetic plasticity has facilitated the evolution of many virulent and drug-resistant strains, presenting a major and constantly changing clinical challenge. We sequenced the approximately 2.8-Mbp genomes of two disease-causing S. aureus strains isolated from distinct clinical settings: a recent hospital-acquired…	PMC470752	10.1073/pnas.0402521101	drug resistance;genome;diversity;mBio;characterization;outbreak;community;hospital		Staphylococcus aureus	M	mBio, a little old, but comparitive genomics is useful so I kept it	NA
First	28348549	2017	Frontiers in microbiology	Katz, Lee S;Griswold, Taylor;Williams-Newkirk, Amanda J;Wagner, Darlene;Petkau, Aaron;Sieffert, Cameron;Van Domselaar, Gary;Deng, Xiangyu;Carleton, Heather A	A Comparative Analysis of the Lyve-SET Phylogenomics Pipeline for Genomic Epidemiology of Foodborne Pathogens.	Modern epidemiology of foodborne bacterial pathogens in industrialized countries relies increasingly on whole genome sequencing (WGS) techniques. As opposed to profiling techniques such as pulsed-field gel electrophoresis, WGS requires a variety of computational methods. Since 2013, United States agencies responsible for food safety including the CDC, FDA, and USDA, have been performing whole-gen…	PMC5346554	10.3389/fmicb.2017.00375	genome;outbreak;vector;phylogeny		Escherichia coli;Salmonella Enterica;Listeria monocytogenes	N	Visualization for outbreak pipeline methodology, not more general genomic epidemiology	NA
First	27439708	2016	BMC veterinary research	Diallo, Mamadou;Diarra, Bassirou;Sanogo, Moumine;Togo, Antieme C G;Somboro, Anou M;Diallo, Mariam H;TraorÌ©, BrÌ©hima;Maiga, Mamoudou;KonÌ©, Younoussa;Tounkara, Karim;Sarro, Yeya Dit Sadio;Baya, Bocar;Goita, Drissa;Kassambara, Hamadoun;DembÌ©lÌ©, Bindongo P P;Siddiqui, Sophia;Murphy, Robert L;Dao, Sounkalo;Diallo, Souleymane;Tounkara, Anatole;Niang, Mamadou	Molecular identification of Mycobacterium bovis from cattle and human host in Mali: expanded genetic diversity.	BACKGROUND: Bovine tuberculosis (BTB) is a contagious, debilitating human and animal disease caused by Mycobacterium bovis, a member of the Mycobacterium tuberculosis complex. The study objective were to estimate the frequency of BTB, examine genetic diversity of the M. bovis population in cattle from five regions in Mali and to determine whether M. bovis is involved in active tuberculosis (TB) i…	PMC4955238	10.1186/s12917-016-0768-7	genotype;genome;diversity	genotype	Mycobacterium tuberculosis	N	No humans, just cattle	NA
First	27217178	2016	Revue scientifique et technique (International Office of Epizootics)	Wernery, U;Lau, S K P;Woo, P C Y	Genomics and zoonotic infections: Middle East respiratory syndrome.	The emergence of Middle East respiratory syndrome (MERS) and the discovery of MERS coronavirus (MERS-CoV) in 2012 suggests that another SARS-like epidemic is occurring. Unlike the severe acute respiratory syndrome (SARS) epidemic, which rapidly disappeared in less than one year, MERS has persisted for over three years. More than 1,600 cases of MERS have been reported worldwide, and the disease ca…	NA	NA	transmission;genome		MERS coronavirus	N	Article not accesible from UBC	NA
First	27170381	2016	Digestive diseases (Basel, Switzerland)	Blum, Hubert E	History and Global Burden of Viral Hepatitis.	Between 1963 and 1989, 5 hepatotropic viruses have been discovered that are the major causes of viral hepatitides worldwide: hepatitis A virus, hepatitis B virus (HBV), hepatitis C virus (HCV), hepatitis delta virus and hepatitis E virus. Their epidemiology and pathogenesis have been studied in great detail. Furthermore, the structure and genetic organization of their DNA or RNA genome including …	NA	NA	genome;cancer;geography		Hepatitis B;Hepatitis C;Heptatis - General	N	not accessible from UBC	NA
First	26973228	2016	Archives of virology	de Seixas Santos Nastri, Ana Catharina;de Mello Malta, Fernanda;Diniz, MÌÁrcio Augusto;Yoshino, Alessandra;Abe-Sandes, Kiyoko;Dos Santos, Sidney Emanuel Batista;de Castro Lyra, AndrÌ©;Carrilho, Flair JosÌ©;Pinho, JoÌ£o Renato Rebello	Association of IFNL3 and IFNL4 polymorphisms with hepatitis C virus infection in a population from southeastern Brazil.	Hepatitis C virus (HCV) infection is a major cause of chronic liver disease and associated complications such as liver cirrhosis and hepatocellular carcinoma (HCC). Viral and host factors are known to be predictors for antiviral therapy. Host factors that are predictors of sustained viral response (SVR) were discovered by genome-wide association studies (GWAS), including single-nucleotide polymor…	NA	NA	clinical;treatment;outcome;genome;cancer		Hepatitis C	N	Article not accesible from UBC	NA
First	26814181	2016	mBio	Cover, Timothy L	Helicobacter pylori Diversity and Gastric Cancer Risk.	Gastric cancer is a leading cause of cancer-related death worldwide. Helicobacter pylori infection is the strongest known risk factor for this malignancy. An important goal is to identify H.åÊpylori-infected persons at high risk for gastric cancer, so that these individuals can be targeted for therapeutic intervention. H.åÊpylori exhibits a high level of intraspecies genetic diversity, and over t…	PMC4742704	10.1128/mBio.01869-15	cancer		Helicobacter pylori	N	No useable figures; there was one but of typical mBIO type. Most of this article is just text	NA
First	26739475	2016	Antonie van Leeuwenhoek	RodrÌ_guez-Andrade, E;HernÌÁndez-RamÌ_rez, K C;DÌ_az-PerÌ©z, S P;DÌ_az-MagaÌ±a, A;ChÌÁvez-Moctezuma, M P;Meza-Carmen, V;OrtÌ_z-Alvarado, R;Cervantes, C;RamÌ_rez-DÌ_az, M I	Genes from pUM505 plasmid contribute to Pseudomonas aeruginosa virulence.	The pUM505 plasmid was isolated from a clinical strain of Pseudomonas aeruginosa. This plasmid contains a genomic island with sequence similar to islands found in chromosomes of virulent P. aeruginosa clinical isolates. The objective of this work was to determine whether pUM505 increases the virulence of P. aeruginosa and to identify the genes responsible for this property. First, using the lettu…	NA	NA	drug resistance;genome;characterization		Escherichia coli;Pseudomona aeruginosa	N	lab technique, not genEpi	NA
First	26553974	2015	Proceedings of the National Academy of Sciences of the United States of America	McLaren, Paul J;Coulonges, Cedric;Bartha, IstvÌÁn;Lenz, Tobias L;Deutsch, Aaron J;Bashirova, Arman;Buchbinder, Susan;Carrington, Mary N;Cossarizza, Andrea;Dalmau, Judith;De Luca, Andrea;Goedert, James J;Gurdasani, Deepti;Haas, David W;Herbeck, Joshua T;Johnson, Eric O;Kirk, Gregory D;Lambotte, Olivier;Luo, Ma;Mallal, Simon;van Manen, DaniÌÇlle;Martinez-Picado, Javier;Meyer, Laurence;Miro, JosÌ© M…	Polymorphisms of large effect explain the majority of the host genetic contribution to variation of HIV-1 virus load.	Previous genome-wide association studies (GWAS) of HIV-1-infected populations have been underpowered to detect common variants with moderate impact on disease outcome and have not assessed the phenotypic variance explained by genome-wide additive effects. By combining the majority of available genome-wide genotyping data in HIV-infected populations, we tested for association between ‰ö_8 million …	PMC4664299	10.1073/pnas.1514867112	clinical;genome;cluster;diagnosis		Human Immunodeficy Virus	N	lab exploration, little genEpi	NA
First	26365161	2015	Avian pathology : journal of the W.V.P.A	de Souza, Andrei Itajahy Secundo;de Freitas Neto, Oliveiro Caetano;Batista, Diego Felipe Alves;Estupinan, Anny Lucia del Pilar Celis;de Almeida, Adriana Maria;Barrow, Paul Andrew;Berchieri, Angelo	ERIC-PCR genotyping of field isolates of Salmonella enterica subsp. enterica serovar Gallinarum biovars Gallinarum and Pullorum.	Salmonella Gallinarum (SG) and Salmonella Pullorum (SP) have been classified as biovars belonging to Salmonella enterica subsp. enterica serovar Gallinarum. Genetic diversity among isolates of the same biovar can be detected by DNA fingerprinting techniques which are useful in epidemiological investigations. In this study, we applied the PCR amplification of Enterobacterial Repetitive Intergenic …	NA	NA	genome;diversity		Salmonella Enterica	N	lab technique comparison, dendrograms mainly	NA
First	26341705	2015	Diagnostic microbiology and infectious disease	Pobiega, Monika;Maci€Ég, Joanna;Chmielarczyk, Agnieszka;Romaniszyn, Dorota;Pomorska-Wesolowska, Monika;Ziolkowski, Grzegorz;Heczko, Piotr B;Bulanda, Malgorzata;Wojkowska-Mach, Jadwiga	Molecular characterization of carbapenem-resistant Pseudomonas aeruginosa strains isolated from patients with urinary tract infections in Southern Poland.	Due to the clinical threat posed by multidrug-resistant (MDR) Pseudomonas aeruginosa and importance of virulence factors produced in infection, 21 carbapenem-resistant P. aeruginosa were analyzed. 42.8% metallo-beta-lactamases-positive strains were identified. 85.7% of strains were meropenem resistant. 14.2% of strains were MDR; 38%, extensively drug-resistant (XDR). ExoY was present in all strai…	NA	NA	drug resistance;genotype;characterization;mBio;clinical;diagnosis		Pseudomona aeruginosa	N	no figures, all data in tables; also no WGS	NA
First	26334654	2015	Journal of medical virology	Apica, Betty S;Seremba, Emmanuel;Rule, Jody;Yuan, He-Jun;Lee, William M	High prevalence of occult hepatitis B infection in an African urban population.	Occult hepatitis B infection (OBI), the presence of low hepatitis B virus (HBV) deoxyribonucleic acid (DNA) levels in patients without detectable hepatitis B surface antigen (HBsAg), has significant implications for understanding the natural history of hepatitis B infection. We determined the prevalence of OBI in African patients using a sensitive polymerase chain reaction (PCR) assay and describ…	NA	NA	genome;outbreak;transmission;genotype;clinical;diagnosis		Hepatitis B	N	no figures (except initial schema), maybe some useful table, but generally all tables and text.	NA
First	26086165	2015	Acta dermatovenerologica Alpina, Pannonica, et Adriatica	GlinÁek BiÁkup, UrÁka;UrÁi€, Tina;Petrovec, Miroslav	Laboratory diagnosis and epidemiology of herpes simplex 1 and 2 genital infections.	Herpes simplex virus types 1 and 2 are the main cause of genital ulcers worldwide. Although herpes simplex virus type 2 is the major cause of genital lesions, herpes simplex virus type 1 accounts for half of new cases in developed countries. Herpes simplex virus type 2 seroprevalence rises with sexual activity from adolescence through adulthood. Slovenian data in a high-risk population shows 16% …	NA	NA	clinical;treatment;genome;characterization		Human herpesvirus	N	not accessible from UBC	NA
First	26016565	2015	BMC genomics	Zhang, Xianglilan;Wang, Yahui;Li, Shasha;An, Xiaoping;Pei, Guangqian;Huang, Yong;Fan, Hang;Mi, Zhiqiang;Zhang, Zhiyi;Wang, Wei;Chen, Yubao;Tong, Yigang	A novel termini analysis theory using HTS data alone for the identification of Enterococcus phage EF4-like genome termini.	BACKGROUND: Enterococcus faecalis and Enterococcus faecium are typical enterococcal bacterial pathogens. Antibiotic resistance means that the identification of novel E. faecalis and E. faecium phages against antibiotic-resistant Enterococcus have an important impact on public health. In this study, the E. faecalis phage IME-EF4, E. faecium phage IME-EFm1, and both their hosts were antibiotic resi…	PMC4445525	10.1186/s12864-015-1612-3	genome;drug resistance		Helicobacter pylori	N	lab method, figures mainly mBio	NA
First	25952482	2015	Diagnostic microbiology and infectious disease	Cholley, Pascal;Stojanov, Milos;Hocquet, Didier;Thouverez, Michelle;Bertrand, Xavier;Blanc, Dominique S	Comparison of double-locus sequence typing (DLST) and multilocus sequence typing (MLST) for the investigation of Pseudomonas aeruginosa populations.	Reliable molecular typing methods are necessary to investigate the epidemiology of bacterial pathogens. Reference methods such as multilocus sequence typing (MLST) and pulsed-field gel electrophoresis (PFGE) are costly and time consuming. Here, we compared our newly developed double-locus sequence typing (DLST) method for Pseudomonas aeruginosa to MLST and PFGE on a collection of 281 isolates. DL…	NA	NA	outbreak;genotype;genome;characterization		Pseudomona aeruginosa	N	all molecular bio, not really describing outbrea	NA
First	25779010	2015	Medecine et maladies infectieuses	Alibi, S;Ferjani, A;Boukadida, J	Molecular characterization of extended spectrum beta-lactamases produced by Klebsiella pneumoniae clinical strains from a Tunisian Hospital.	OBJECTIVES: Extended-spectrum ë_-lactamases are widespread in hospital settings worldwide. The prevalence of ESBL producing Klebsiella pneumoniae (ESBL-KP) strains isolated from patients has recently increased in Tunisia. We conducted this study to determine the prevalence and the genetic characterization of ESBL-KP in a Tunisian Hospital.PATIENTS AND METHODS: We performed antibiotic susceptibili…	NA	NA	drug resistance;characterization;mBio;outbreak;hospital		Klebsiella pneumonia	N	no figures	NA
First	25502573	2014	Cancer prevention research (Philadelphia, Pa.)	Busso-Lopes, Ariane F;Marchi, FÌÁbio A;Kuasne, Hellen;Scapulatempo-Neto, Cristovam;Trindade-Filho, JosÌ© Carlos S;de Jesus, Carlos MÌÁrcio N;Lopes, Ademar;GuimarÌ£es, Gustavo C;Rogatto, Silvia R	Genomic profiling of human penile carcinoma predicts worse prognosis and survival.	The molecular mechanisms underlying penile carcinoma are still poorly understood, and the detection of genetic markers would be of great benefit for these patients. In this study, we assessed the genomic profile aiming at identifying potential prognostic biomarkers in penile carcinoma. Globally, 46 penile carcinoma samples were considered to evaluate DNA copy-number alterations via array comparat…	NA	NA	genotype		Human Papillomavirus	N	human carcinoma	NA
First	25500299	2014	Enfermedades infecciosas y microbiologia clinica	Bolado-MartÌ_nez, Enrique;Candia-Plata, Maria Del Carmen;Zenteno-Cuevas, Roberto;Mendoza DamiÌÁn, Fabiola;AvilÌ©s-Acosta, Magali	[Proposal of a five MIRU-VNTR panel to screen clinical isolates of Mycobacterium tuberculosis in Mexico].	INTRODUCTION: Tuberculosis is a public health problem across Mexico. This paper aims to select a panel, with a minimum number of repetitive elements (MIRU-VNTR) for genotypic characterization of Mycobacterium tuberculosis (M. tuberculosis) clinical isolates.METHOD: In this study, a full panel of 24 MIRU-VNTR loci was used to discriminate 65 clinical isolates of M. tuberculosis from three differen…	NA	NA	genotype;outbreak;hospital		Mycobacterium tuberculosis	N	article not accesible from UBC	NA
First	25343711	2014	Microbial drug resistance (Larchmont, N.Y.)	Kulkova, Nada;Babalova, Marta;Sokolova, Jaroslava;Krcmery, Vladimir	First report of New Delhi metallo-ë_-lactamase-1-producing strains in Slovakia.	Occurrence of carbapenemase-producing organisms, including New Delhi metallo-ë_-lactamase-1 (NDM-1) is increasingly reported worldwide. The aim of this study was to assess the distribution of carbapenemase producers among multidrug-resistant Gram-negative bacteria isolated from blood cultures. All carbapenem-resistant strains collected from December 2011 to December 2012 were analyzed. Presence o…	NA	NA	drug resistance;mBio;characterization		Pseudomona aeruginosa;Acinetobacter baumannii	N	article not accesible from UBC	NA
First	25314581	2014	Pediatric research	Sanz, Yolanda;Olivares, Marta;Moya-PÌ©rez, NA;Agostoni, Carlo	Understanding the role of gut microbiome in metabolic disease risk.	The gut microbiota structure, dynamics, and function result from interactions with environmental and host factors, which jointly influence the communication between the gut and peripheral tissues, thereby contributing to health programming and disease risk. Incidence of both type-1 and type-2 diabetes has increased during the past decades, suggesting that there have been changes in the interactio…	NA	NA	clinical;genome;diversity;drug resistance		Microbiota	N	Review, figures main illustrations not data	NA
First	25252850	2014	Annals of clinical microbiology and antimicrobials	Nasrolahei, Mohtaram;Zahedi, Bahador;Bahador, Abbas;Saghi, Hossein;Kholdi, Soudeh;Jalalvand, Neda;Esmaeili, Davoud	Distribution of bla(OXA-23), ISAba , Aminoglycosides resistant genes among burned &amp; ICU patients in Tehran and Sari, Iran.	BACKGROUND: Multidrug resistant strains of Acinetobacter baumannii (MDR-AB) have emerged as alarming nosocomial pathogens among patients admitted to Intensive Care Unit and burned patients. The aim of this study was to determine the susceptibility of A. baumannii isolates, the carbapenems resistance patterns bla(OXA-23) and also ISAba elements of A. baumannii isolates among burned and ICU patient…	PMC4353670	10.1186/s12941-014-0038-0	outbreak;hospital;drug resistance;mBio;characterization;control		Acinetobact baumannii	N	no figures	NA
First	25239874	2014	Microbial pathogenesis	Bichaud, L;de Lamballerie, X;Alkan, C;Izri, A;Gould, E A;Charrel, R N	Arthropods as a source of new RNA viruses.	The discovery and development of methods for isolation, characterisation and taxonomy of viruses represents an important milestone in the study, treatment and control of virus diseases during the 20th century. Indeed, by the late-1950s, it was becoming common belief that most human and veterinary pathogenic viruses had been discovered. However, at that time, knowledge of the impact of improved co…	NA	NA	genome;vector;phylogeny		Ebola virus (many)	N	no figures	NA
First	25109724	2014	The Indian journal of medical research	Gupta, Anamika;Kulkarni, Savita;Rastogi, Nalin;Anupurba, Shampa	A study of Mycobacterium tuberculosis genotypic diversity &amp; drug resistance mutations in Varanasi, north India.	BACKGROUND &amp; OBJECTIVES: One-fifth of the world's new tuberculosis (TB) cases and two-thirds of cases in the South East Asian region occur in India. Molecular typing of Mycobacterium tuberculosis isolates has greatly facilitated to understand the transmission of TB. This study was aimed to investigate the molecular epidemiology of M. tuberculosis genotypes in Varanasi, north India, and their …	PMC4165002		drug resistance;mBio;genome;genotype;transmission;clinical;treatment;outbreak;characterization		Mycobacterium tuberculosis	N	no figures	NA
First	24808234	2014	Journal of clinical microbiology	Andrade, Leonardo Neves;Vitali, LÌ¼cia;Gaspar, Gilberto Gambero;Bellissimo-Rodrigues, Fernando;Martinez, Roberto;Darini, Ana LÌ¼cia Costa	Expansion and evolution of a virulent, extensively drug-resistant (polymyxin B-resistant), QnrS1-, CTX-M-2-, and KPC-2-producing Klebsiella pneumoniae ST11 international high-risk clone.	In this study, we report the early expansion, evolution, and characterization of a multiresistant Klebsiella pneumoniae clone that was isolated with increasing frequency from inpatients in a tertiary-care university hospital in Brazil. Seven carbapenem- and quinolone-resistant and polymyxin B-susceptible or -resistant K. pneumoniae isolates isolated between December 2012 and February 2013 were in…	PMC4097695	10.1128/JCM.00088-14	drug resistance;mBio;outbreak;hospital;characterization;genotype		Klebsiella pneumonia	N	no figures	NA
First	24641581	2014	Veterinary research	Zhou, Mingxu;Guo, Zhiyan;Duan, Qiangde;Hardwidge, Philip R;Zhu, Guoqiang	Escherichia coli type III secretion system 2: a new kind of T3SS?	Type III secretion systems (T3SSs) are employed by Gram-negative bacteria to deliver effector proteins into the cytoplasm of infected host cells. Enteropathogenic Escherichia coli use a T3SS to deliver effector proteins that result in the creation of the attaching and effacing lesions. The genome sequence of the Escherichia coli pathotype O157:H7 revealed the existence of a gene cluster encoding …	PMC3977695	10.1186/1297-9716-45-32	genome;cluster	characterization	Escherichia coli	N	methods	NA
First	24523464	2014	Journal of clinical microbiology	Szakacs, Tom A;Kalan, Lindsay;McConnell, Michael J;Eshaghi, Alireza;Shahinas, Dea;McGeer, Allison;Wright, Gerry D;Low, Donald E;Patel, Samir N	Outbreak of vancomycin-susceptible Enterococcus faecium containing the wild-type vanA gene.	Accurate detection of vancomycin-resistant enterococci (VRE) is essential in preventing transmission in health care settings. Chromogenic media are widely used for screening VRE because of fast turnaround times (TAT) and high sensitivity. We report an outbreak of Enterococcus faecium bearing vanA yet susceptible to vancomycin (vancomycin-variable Enterococcus [VVE]). Between October 2009 to March…	PMC3993680	10.1128/JCM.03563-13	control;drug resistance;mBio;cluster		Enterococcus faecium	N	mainly Mbio, light on genEpi	NA
First	24412724	2014	Infection, genetics and evolution : journal of molecular epidemiology and evolutionary genetics in infectious diseases	Liu, Meiling;Jiang, Weili;Liu, Yuan;Zhang, Yue;Wei, Xiaolin;Wang, Weibing	Increased genetic diversity of the Mycobacterium tuberculosis W-Beijing genotype that predominates in eastern China.	OBJECTIVES: To determine the genetic diversity of Mycobacterium tuberculosis (M. tuberculosis) strains in a Chinese population predominately infected with strains of the W-Beijing family.METHODS: A cross-sectional study was conducted in three counties of eastern China. M. tuberculosis strains were collected at TB clinics, and patients were interviewed by trained physicians at the time of TB diagn…	NA	NA	characterization;genome;diversity;genotype;transmission		Mycobacterium tuberculosis	N	no figures	NA
First	24207017	2013	International journal of antimicrobial agents	Wang, Yingfang;Song, Chunhua;Duan, Guangcai;Zhu, Jingyuan;Yang, Haiyan;Xi, Yuanlin;Fan, Qingtang	Transposition of ISEcp1 modulates blaCTX-M-55-mediated Shigella flexneri resistance to cefalothin.	The aim of this study was to uncover the mechanisms underlying Shigella flexneri resistance to cefalothin. In this study, a resistance-related S. flexneri isolate, S. flexneri YDC, was obtained from S. flexneri mel-1998023/zz pre-incubated with cefalothin at a dose of 0.5 ÌÑ the minimum inhibitory concentration. The ISEcp1 coding element was identified upstream of bla(CTX-M-55) in S. flexneri YDC…	NA	NA	drug resistance;mBio		Escherichia coli	N	lab focused paper, not gen Epi	NA
First	24205917	2013	Tropical medicine &amp; international health : TM &amp; IH	van der Meeren, Birgitta T;Millard, Peter S;Scacchetti, Marco;Hermans, Mirjam H;Hilbink, Mirrian;Concelho, TimÌ_tio B;Ferro, Josefo J;Wever, Peter C	Emergence of methicillin resistance and Panton-Valentine leukocidin positivity in hospital- and community-acquired Staphylococcus aureus infections in Beira, Mozambique.	OBJECTIVES: The objective of this study was to investigate the antibiotic resistance patterns, including methicillin resistance, inducible macrolide-lincosamide-streptogramin B (MLSB ) resistance and Panton-Valentine leukocidin (PVL) toxin gene carriage among hospital-acquired Staphylococcus aureus (HA-SA) and community-acquired S. aureus (CA-SA), in Beira, Mozambique.METHODS: In 2010-2011, two p…	NA	NA	drug resistance;mBio;outbreak;genotype;community;hospital		Staphylococcus aureus	N	no figures	NA
First	24188178	2013	BMC research notes	Hung, Nguyen Van;Ando, Hiroki;Thuy, Tran Thi-Bich;Kuwahara, Tomoko;Hang, Nguyen Thi-Le;Sakurada, Shinsaku;Thuong, Pham Huu;Lien, Luu Thi;Keicho, Naoto	Clonal expansion of Mycobacterium tuberculosis isolates and coexisting drug resistance in patients newly diagnosed with pulmonary tuberculosis in Hanoi, Vietnam.	BACKGROUND: Newly diagnosed patients without anti-tuberculosis (TB) treatment histories have not often undergone drug susceptibility testing (DST), but have received the standard treatment regimen without information about their DST profiles in many countries with inadequate resources.METHODS: We collected 346 clinical isolates from previously untreated patients with smear-positive active TB in H…	PMC4228276	10.1186/1756-0500-6-444	genotype;clinical;treatment;outbreak;drug resistance;characterization;mBio		Mycobacterium tuberculosis	N	no figures	NA
First	24064640	2013	Indian journal of medical microbiology	Christdas, J;Sivakumar, J;David, J;Daniel, H D J;Raghuraman, S;Abraham, P	Genotypes of hepatitis C virus in the Indian sub-continent: a decade-long experience from a tertiary care hospital in South India.	BACKGROUND: Hepatitis C virus (HCV) is a leading cause of chronic liver disease (CLD) that can progress to cirrhosis and hepatocellular carcinoma. Genotypes of HCV can vary in pathogenicity and can impact on treatment outcome.OBJECTIVES: To study the different genotypes among patients with HCV related CLD attending a tertiary care hospital in south India during 2002-2012.STUDY DESIGN: Study subje…	NA	NA	genotype;clinical;treatment;cancer		Hepatitis C	N	not accessible from UBC	NA
First	24047678	2013	Emerging infectious diseases	Zhdanova, Svetlana;Heysell, Scott K;Ogarkov, Oleg;Boyarinova, Galina;Alexeeva, Galina;Pholwat, Suporn;Zorkaltseva, Elena;Houpt, Eric R;Savilov, Eugeniy	Primary multidrug-resistant Mycobacterium tuberculosis in 2 regions, Eastern Siberia, Russian Federation.	Of 235 Mycobacterium tuberculosis isolates from patients who had not received tuberculosis treatment in the Irkutsk oblast and the Sakha Republic (Yakutia), eastern Siberia, 61 (26%) were multidrug resistant. A novel strain, S 256, clustered among these isolates and carried eis-related kanamycin resistance, indicating a need for locally informed diagnosis and treatment strategies.	PMC3810730	10.3201/eid1910.121108	drug resistance;clinical;treatment		Mycobacterium tuberculosis	N	no figures	NA
First	24027312	2013	Journal of virology	He, Biao;Yang, Fanli;Yang, Weihong;Zhang, Yuzhen;Feng, Yun;Zhou, Jihua;Xie, Jinxin;Feng, Ye;Bao, Xiaolei;Guo, Huancheng;Li, Yingying;Xia, Lele;Li, Nan;Matthijnssens, Jelle;Zhang, Hailin;Tu, Changchun	Characterization of a novel G3P[3] rotavirus isolated from a lesser horseshoe bat: a distant relative of feline/canine rotaviruses.	Bats are considered important animal reservoirs for many viruses pathogenic to humans. An approach based on viral metagenomics was used to study gut specimens from 78 insectivorous bats in Yunnan Province, China. Seventy-four reads were found to be related to group A rotavirus (RVA). Further reverse transcription-PCR screening and viral isolation on cell cultures confirmed the presence of a novel…	PMC3807891	10.1128/JVI.02013-13	mBio;genome;phylogeny		Microbiota	N	no humans, just bats	NA
First	23965155	2013	Annals of clinical microbiology and antimicrobials	Chen, Chang-Hua;Huang, Chieh-Chen	Molecular epidemiological study of clinical Acinetobacter baumannii isolates: phenotype switching of antibiotic resistance.	BACKGROUND: The presence of clinical Acinetobacter baumannii (A. baumannii) isolates with differing antibiotic resistance phenotypes in the same patient causes difficulties and confusion in treatment. This phenomenon may be caused by reasons such as cross-infection from neighboring patients that switches to different A. baumannii strain, natural mutation of A. baumannii, inducing of different ant…	PMC3851446	10.1186/1476-0711-12-21	drug resistance;genotype;characterization		Acinetobact baumannii	N	no figures	NA
First	23932809	2013	Journal of clinical virology : the official publication of the Pan American Society for Clinical Virology	Arroyo, L Sara;Smelov, Vitaly;Bzhalava, Davit;Eklund, Carina;Hultin, Emilie;Dillner, Joakim	Next generation sequencing for human papillomavirus genotyping.	BACKGROUND: Human papillomavirus (HPV) genotyping using next generation sequencing (NGS) could be useful to study the HPV variant-specific epidemiology, including monitoring for possible emergence of new HPV variants after introduction of HPV vaccination programs.OBJECTIVES: We wished to design and validate a method for rapid HPV detection, typing and sequencing in clinical samples.STUDY DESIGN: …	NA	NA	vaccine;clinical;genotype;characterization		Human Papillomavirus	N	no figures, tables mayb	NA
First	23918533	2013	Journal of medical virology	Singla, Bhupesh;Chakraborti, Anuradha;Sharma, Bal Krishan;Kapil, Shweta;Chawla, Yogesh K;Arora, Sunil K;Das, Ashim;Dhiman, Radha K;Duseja, Ajay	Hepatitis B virus reverse transcriptase mutations in treatment NaÌøve chronic hepatitis B patients.	Mutations in the reverse transcriptase (RT) region of the hepatitis B virus (HBV) genome lead to decreased susceptibility to nucleos(t)ide analogs approved for treatment of HBV infection. The aim of this study was to detect and analyze pre-existing HBV RT mutations in treatment naÌøve patients with chronic hepatitis B. Seventy one chronic HBV treatment naÌøve patients were enrolled from January 2…	NA	NA	drug resistance;mBio;genome;genotype		Hepatitis B	N	no figures, some interesting tables	NA
First	23752516	2013	Antimicrobial agents and chemotherapy	Hayakawa, Kayoko;Gattu, Sureka;Marchaim, Dror;Bhargava, Ashish;Palla, Mohan;Alshabani, Khaled;Gudur, Uma Mahesh;Pulluru, Harish;Bathina, Pradeep;Sundaragiri, Pranathi Rao;Sarkar, Moumita;Kakarlapudi, Hari;Ramasamy, Balaji;Nanjireddy, Priyanka;Mohin, Shah;Dasagi, Meenakshi;Datla, Satya;Kuchipudi, Vamsi;Reddy, Swetha;Shahani, Shobha;Upputuri, Vijaya;Marrey, Satya;Gannamani, Vedavyas;Madhanagopal, N…	Epidemiology and risk factors for isolation of Escherichia coli producing CTX-M-type extended-spectrum ë_-lactamase in a large U.S. Medical Center.	A case-case-control study was conducted to identify independent risk factors for recovery of Escherichia coli strains producing CTX-M-type extended-spectrum ë_-lactamases (CTX-M E. coli) within a large Southeastern Michigan medical center. Unique cases with isolation of ESBL-producing E. coli from February 2010 through July 2011 were analyzed by PCR for blaCTX-M, blaTEM, and blaSHV genes. Patient…	PMC3719715	10.1128/AAC.02516-12	control;drug resistance;mBio;outbreak;community		Escherichia coli	N	no figures, not useable tables	NA
First	23739036	2013	Journal of feline medicine and surgery	Chang-Fung-Martel, Janine;Gummow, Bruce;Burgess, Graham;Fenton, Eloise;Squires, Richard	A door-to-door prevalence study of feline immunodeficiency virus in an Australian suburb.	A door-to-door survey was conducted within the limits of the suburb of Douglas in northern Queensland, Australia, to determine the prevalence of feline immunodeficiency virus (FIV) infection in the overall population of domestic cats. Previous FIV prevalence studies have relied on convenience sampling strategies, leaving out an important group of pet cats that do not receive regular veterinary at…	NA	NA	genome;outbreak	characterization	Feline immunodeficy Virus	N	no humans, just cats	NA
First	23536967	2013	BMC infectious diseases	Yameen, Muhammad Arfat;Iram, Saira;Mannan, Abdul;Khan, Shujaat Ali;Akhtar, Naeem	Nasal and perirectal colonization of vancomycin sensitive and resistant enterococci in patients of paediatrics ICU (PICU) of tertiary health care facilities.	BACKGROUND: Enterococci normally inhabit the intestinal tract of humans and are also a potential pathogen in causing nosocomial infections. The increase in antibiotic resistance and transfer of antibiotic resistance gene to Staphylococcus aureus (S. aureus) due to co-colonization has increased its importance in research. The aim of the study was to evaluate local epidemiology of nasal and rectal …	PMC3621148	10.1186/1471-2334-13-156	outbreak;hospital;drug resistance;mBio		Enterococcus faecium	N	no figures, not usable tables	NA
First	23468093	2013	Hepatology (Baltimore, Md.)	Lacombe, Karine;Boyd, Anders;Lavocat, Fabien;Pichoud, Christian;Gozlan, Joel;Miailhes, Patrick;Lascoux-Combe, Caroline;Vernet, Guy;Girard, Pierre-Marie;Zoulim, Fabien	High incidence of treatment-induced and vaccine-escape hepatitis B virus mutants among human immunodeficiency virus/hepatitis B-infected patients.	Anti-hepatitis B virus (HBV) nucleos(t)ides analogs (NA) exert selective pressures on polymerase (pol) and surface (S) genes, inducing treatment resistance and increasing the risk of vaccine escape mutants. The rate of emergence for these mutations is largely unknown in patients coinfected with human immunodeficiency virus (HIV) and HBV undergoing dual-active therapy. In a 3-year, repeat-sampling…	NA	NA	cancer;characterization		Hepatitis B;Human Immunodeficy Virus	N	few usable figures, mostly statistical analysis tables	NA
First	23382983	2013	PloS one	Fantin, Yuri S;Neverov, Alexey D;Favorov, Alexander V;Alvarez-Figueroa, Maria V;Braslavskaya, Svetlana I;Gordukova, Maria A;Karandashova, Inga V;Kuleshov, Konstantin V;Myznikova, Anna I;Polishchuk, Maya S;Reshetov, Denis A;Voiciehovskaya, Yana A;Mironov, Andrei A;Chulanov, Vladimir P	Base-calling algorithm with vocabulary (BCV) method for analyzing population sequencing chromatograms.	Sanger sequencing is a common method of reading DNA sequences. It is less expensive than high-throughput methods, and it is appropriate for numerous applications including molecular diagnostics. However, sequencing mixtures of similar DNA of pathogens with this method is challenging. This is important because most clinical samples contain such mixtures, rather than pure single strains. The tradit…	PMC3557274	10.1371/journal.pone.0054835	genome;diversity;drug resistance;clinical;diagnosis		Mycobacterium tuberculosis	N	bioinf method; figures are typical phylogenetic tree	NA
First	23345269	2013	Journal of veterinary diagnostic investigation : official publication of the American Association of Veterinary Laboratory Diagnosticians, Inc	Mann, Rachel A;Fegan, Mark;O'Riley, Kim;Motha, Julian;Warner, Simone	Molecular characterization and phylogenetic analysis of Murray Valley encephalitis virus and West Nile virus (Kunjin subtype) from an arbovirus disease outbreak in horses in Victoria, Australia, in 2011.	Virus was detected in the central nervous system (CNS) tissue of 11 horses from Victoria that died displaying neurological symptoms during an outbreak of disease in Australia in 2011. Five horses were identified as being infected with Murray Valley encephalitis virus (MVEV) and 6 as being infected with West Nile virus subtype Kunjin (WNV(KUN)). Analysis of partial sequence information from the NS…	NA	NA	outbreak;characterization;genome;phylogeny;diversity		Microbiota;West nile virus	N	no humans, just horses	NA
First	23318219	2013	Research in veterinary science	PÌ©rez, Lester JosuÌ©;Perera, Carmen Laura;Vega, Armando;FrÌ_as, Maria T;Rouseaux, Dagmar;Ganges, Llilianne;NuÌ±ez, JosÌ© Ignacio;DÌ_az de Arce, Heidy	Isolation and complete genomic characterization of pandemic H1N1/2009 influenza viruses from Cuban swine herds.	The emergence of the pandemic H1N1/2009 influenza virus poses a potential global threat for human and animal health. In this study, we carried out pandemic H1N1/2009 influenza virus surveillance in swine herds in Cuba intending to determine whether the virus was circulating among pig populations. As a result we describe, for the first time, the detection of pandemic H1N1/2009 influenza virus in s…	NA	NA	genome;phylogeny;characterization;clinical;surveillance		Haemophilus Influenza	N	no humans, just pigs	NA
First	23235784	2012	Biomedica : revista del Instituto Nacional de Salud	Torres, Lino E;GonzÌÁlez, Lidice;MeliÌÁn, Karelia;Alonso, Jordis;Moreno, Arlenis;HernÌÁndez, MayrÌ_n;Reyes, Orlando;BermÌ¼dez, Ludisleydis;Campos, Javier;PÌ©rez-PÌ©rez, Guillermo;RodrÌ_guez, Boris L	EPIYA motif patterns among Cuban Helicobacter pylori CagA positive strains.	INTRODUCTION: It is known that polymorphisms in C-terminal region of CagA influence gastric disease development on Helicobacter pylori infection. Additionally, the geographic distribution of these polymorphisms has been associated with the appearance of more severe gastroduodenal pathologies. Objective. To determine the CagA phosphorylation motifs pattern (EPIYA pattern) in Cuban H. pylori isolat…	NA	NA	outbreak;international		Helicobacter pylori	N	not accessible from UBC	NA
First	23164609	2012	The Journal of hospital infection	Price, J R;Didelot, X;Crook, D W;Llewelyn, M J;Paul, J	Whole genome sequencing in the prevention and control of Staphylococcus aureus infection.	BACKGROUND: Staphylococcus aureus remains a leading cause of hospital-acquired infection but weaknesses inherent in currently available typing methods impede effective infection prevention and control. The high resolution offered by whole genome sequencing has the potential to revolutionise our understanding and management of S. aureus infection.AIM: To outline the practicalities of whole genome …	NA	NA	drug resistance;outbreak;transmission;hospital;control;genome		Staphylococcus aureus	N	review, no figures	NA
First	22882772	2012	BMC microbiology	Ramos, Pablo Ivan Pereira;PicÌ£o, Renata Cristina;Vespero, Eliana Carolina;Pelisson, Marsileni;Zuleta, Luiz Fernando Goda;Almeida, Luiz Gonzaga P;Gerber, Alexandra L;Vasconcelos, Ana Tereza R;Gales, Ana Cristina;NicolÌÁs, Marisa Fabiana	Pyrosequencing-based analysis reveals a novel capsular gene cluster in a KPC-producing Klebsiella pneumoniae clinical isolate identified in Brazil.	BACKGROUND: An important virulence factor of Klebsiella pneumoniae is the production of capsular polysaccharide (CPS), a thick mucus layer that allows for evasion of the host's defense and creates a barrier against antibacterial peptides. CPS production is driven mostly by the expression of genes located in a locus called cps, and the resulting structure is used to distinguish between different s…	PMC3438125	10.1186/1471-2180-12-173	cluster;drug resistance;genotype		Klebsiella pneumonia	N	mBio technique, little with genEpi	NA
First	22764316	2012	The Journal of general virology	Liu, Peipei;Lu, Hao;Li, Shuang;Moureau, Gregory;Deng, Yong-Qiang;Wang, Yongyue;Zhang, Lijiao;Jiang, Tao;de Lamballerie, Xavier;Qin, Cheng-Feng;Gould, Ernest A;Su, Jingliang;Gao, George F	Genomic and antigenic characterization of the newly emerging Chinese duck egg-drop syndrome flavivirus: genomic comparison with Tembusu and Sitiawan viruses.	Duck egg-drop syndrome virus (DEDSV) is a newly emerging pathogenic flavivirus causing avian diseases in China. The infection occurs in laying ducks characterized by a severe drop in egg production with a fatality rate of 5-15‰Û_%. The virus was found to be most closely related to Tembusu virus (TMUV), an isolate from mosquitoes in South-east Asia. Here, we have sequenced and characterized the fu…	NA	NA	genome;surveillance;vector		Dengue virus	N	not dengue, closely related and dengue mentioned in abstract	NA
First	22750803	2012	JPEN. Journal of parenteral and enteral nutrition	Kinross, James Macalister;Markar, Sheraz;Karthikesalingam, Alan;Chow, Andre;Penney, Nicholas;Silk, David;Darzi, Ara	A meta-analysis of probiotic and synbiotic use in elective surgery: does nutrition modulation of the gut microbiome improve clinical outcome?	BACKGROUND: Perioperative nutrition modulation of gut microbiota is increasingly used as a strategy for reducing the infective complications of elective surgery. This meta-analysis assessed the effect of probiotic and synbiotic preparations on the incidence of postoperative sepsis.METHODS: Randomized controlled trials that compared preoperative dosing of probiotics and synbiotics in patients unde…	NA	NA	genome;diversity;clinical;outcome		Microbiota	N	typical meta analysis, forest plots but that's it	NA
First	22411105	2012	Virus genes	Zhang, Aimee;Chinnawirotpisan, Piyawan;Tang, Yuxin;Zhou, Yanfei;Lynch, Julia;Thomas, Stephen;Kalayanarooj, Siripen;Putnak, Robert;Zhang, Chunlin	Intra-genotypic variation of predominant genotype II strains of dengue type-3 virus isolated during different epidemics in Thailand from 1973 to 2001.	The prevalence of all four dengue virus (DENV) serotypes has increased dramatically in recent years in many tropical and sub-tropical countries accompanied by an increase in genetic diversity within each serotype. This expansion in genetic diversity is expected to give rise to viruses with altered antigenicity, virulence, and transmissibility. We previously demonstrated the co-circulation of mult…	NA	NA	characterization;genome;diversity;outbreak		Dengue virus	N	Note: pcr, not figures, but by god are there long tables	NA
First	22293432	2012	The Journal of infectious diseases	Delwart, Eric;Slikas, Elizabeth;Stramer, Susan L;Kamel, Hany;Kessler, Debra;Krysztof, David;Tobler, Leslie H;Carrick, Danielle M;Steele, Whitney;Todd, Deborah;Wright, David J;Kleinman, Steven H;Busch, Michael P;Cable, R;Rios, J;Benjamin, R;Roback, J D;Sacher, R A;Wilkinson, S L;Carey, P M;Murphy, E L;Custer, B;Hirschler, N;Triulzi, D;Kakaiya, R;Kiss, J;Gottschall, J;Mast, A;Schulman, J;King, M;Ne…	Genetic diversity of recently acquired and prevalent HIV, hepatitis B virus, and hepatitis C virus infections in US blood donors.	BACKGROUND: Genetic variations of human immunodeficiency virus (HIV), hepatitis C virus (HCV), and hepatitis B virus (HBV) can affect diagnostic assays and therapeutic interventions. Recent changes in prevalence of subtypes/genotypes and drug/immune-escape variants were characterized by comparing recently infected vs more remotely infected blood donors.METHODS: Infected donors were identified amo…	PMC3282564	10.1093/infdis/jir862	genome;diversity;drug resistance;mBio	drug resistance;mBio;hospital	Hepatitis B;Human Immunodeficy Virus;Hepatitis C	N	pcr, no useable figures (consort digrams), no useable tables	NA
First	22265849	2012	International journal of food microbiology	Van, Thi Thu Hao;Nguyen, Hoang Nam Kha;Smooker, Peter M;Coloe, Peter J	The antibiotic resistance characteristics of non-typhoidal Salmonella enterica isolated from food-producing animals, retail meat and humans in South East Asia.	Antimicrobial resistance is a global problem. It is most prevalent in developing countries where infectious diseases remain common, the use of antibiotics in humans and animals is widespread, and the replacement of older antibiotics with new generation antibiotics is not easy due to the high cost. Information on antibiotic resistance phenotypes and genotypes of Salmonella spp. in food animals and…	NA	NA	drug resistance;genome;surveillance;vector;geography;characterization		Salmonella Enterica	N	review, no useable figures	NA
First	22257297	2012	Microbial drug resistance (Larchmont, N.Y.)	Qu, Ting-Ting;Yang, Qing;Shen, Ping;Wei, Ze-Qing;Yu, Yun-Song	Novel vancomycin-resistance transposon, plasmid replicon types, and virulence factors of vancomycin-resistant Enterococci in Zhejiang, China.	Forty-seven vancomycin-resistant Enterococcus (VRE) strains were isolated from clinical samples in 13 Zhejiang hospitals and fecal samples from ICU patients in a large teaching hospital in China. No VRE isolates were detected in healthy human subjects. CC17 was the main clonal complex in clinical Enterococcus faecium isolates but not in isolates from healthy human subjects. Novel vancomycin-resis…	NA	NA	drug resistance;phylogeny;mBio		Enterococcus faecium	N	article not accesible from UBC	NA
First	22189161	2011	BMC gastroenterology	Watada, Masahide;Shiota, Seiji;Matsunari, Osamu;Suzuki, Rumiko;Murakami, Kazunari;Fujioka, Toshio;Yamaoka, Yoshio	Association between Helicobacter pylori cagA-related genes and clinical outcomes in Colombia and Japan.	BACKGROUND: Specific genotypes of several virulence factors of Helicobacter pylori (eg, cagA-positive, vacA s1, oipA &quot;on&quot; and babA-positive) have been reported to be predictors of severe clinical outcomes. Importantly, the presence of these genotypes correlates with each other. We hypothesized that novel virulence genes correlate with the presence of cagA. Therefore, we aimed to find no…	PMC3260095	10.1186/1471-230X-11-141	cancer;clinical;outcome		Helicobacter pylori	N	no figures, tables are mainly stats	NA
First	22184438	2011	Poultry science	Siddique, N;Naeem, K;Ahmed, Z;Abbas, M A;Farooq, S;Malik, S A	Isolation, identification, and phylogenetic analysis of reassortant low-pathogenic avian influenza virus H3N1 from Pakistan.	During routine avian influenza surveillance in Pakistan, a low-pathogenic avian influenza virus (LPAI) subtype H3N1 was isolated for the first time from domestic chickens. The higher seroprevalence of H3N1 was recorded in both commercial and domestic poultry in ecological zones of Pakistan where the geographical proximity with neighboring countries and attractive birding sites provide better oppo…	NA	NA	vector;surveillance;genome;phylogeny		Haemophilus Influenza	N	not humans, just chickens	NA
First	21978155	2011	Acta virologica	Rui-Hua, Zhang;Hong-Yu, Cui;Ming-Ju, Xu;Kai, Li;Hua-Lan, Chen;Cun-Lian, Wang;Dong, Wei;Cun-Xin, Li;Tong, Xu	Molecular characterization and pathogenicity of swine influenza H9N2 subtype virus A/swine/HeBei/012/2008/(H9N2).	The H9N2 subtype influenza virus (IV) is a remarkable member of the influenza A viruses because it can infect not only chickens, ducks and pigs, but also humans. Pigs are susceptible to both human and avian influenza viruses and have been proposed to be intermediate hosts for the generation of pandemic influenza viruses through reassortment or adaptation to the mammalian host. To further understa…	NA	NA	characterization;phylogeny;outbreak		Haemophilus Influenza	N	lab study, very basic phylogenetic tree (tree + text label)	NA
First	21722278	2011	Journal of applied microbiology	Kirchner, M;Marier, E;Miller, A;Snow, L;McLaren, I;Davies, R H;Clifton-Hadley, F A;Cook, A J C	Application of variable number of tandem repeat analysis to track Salmonella enterica ssp. enterica serovar Typhimurium infection of pigs reared on three British farms through the production cycle to the abattoir.	AIMS: This study investigated the diversity and persistence of Salmonella strains through the pork finishing cycle, from the farm into the abattoir.METHODS AND RESULTS: Isolates from four batches of finishers, from farm to abattoir, were used. Salmonella Typhimurium isolates were subjected to molecular typing using pulsed-field gel electrophoresis and variable number of tandem repeat analysis. Th…	NA	NA	characterization;clinical;diagnosis;genotype		Salmonella Enterica;Salmonella typhimurium	N	no humans, just pigs, but with tables that could be figures	NA
First	21680568	2011	Thorax	Sails, A D;Barrett, A;Sarginson, S;Magee, J G;Maynard, P;Hafeez, I;Ormerod, L P	Molecular epidemiology of Mycobacterium tuberculosis in East Lancashire 2001-2009.	BACKGROUND: East Lancashire has had high rates of tuberculosis for 40 years. The ethnically diverse population is predominantly of South Asian and white origin. Drug resistance data from 1960 to 1999 indirectly suggest that no significant inter-ethnic transmission has occurred. This study used mycobacterial interspersed repetitive unit variable number tandem repeat (MIRU-VNTR) fingerprinting to a…	NA	NA	characterization;genotype;genome;drug resistance		Mycobacterium tuberculosis	N	no figures, but interesting table that could be visualized	NA
First	21606539	2011	The Journal of infectious diseases	Kuniholm, Mark H;Gao, Xiaojiang;Xue, Xiaonan;Kovacs, Andrea;Marti, Darlene;Thio, Chloe L;Peters, Marion G;Greenblatt, Ruth M;Goedert, James J;Cohen, Mardge H;Minkoff, Howard;Gange, Stephen J;Anastos, Kathryn;Fazzari, Melissa;Young, Mary A;Strickler, Howard D;Carrington, Mary	The relation of HLA genotype to hepatitis C viral load and markers of liver fibrosis in HIV-infected and HIV-uninfected women.	BACKGROUND: Human leukocyte antigen (HLA) class I and II genotype is associated with clearance of hepatitis C virus (HCV) infection, but little is known regarding its relation with HCV viral load or risk of liver disease in patients with persistent HCV infection.METHODS: High-resolution HLA class I and II genotyping was conducted in a prospective cohort of 519 human immunodeficiency virus (HIV)-s…	PMC3100515	10.1093/infdis/jir192	clinical;diagnosis		Hepatitis C;Human Immunodeficy Virus	N	no figure, tables but not interesting	NA
First	21544544	2011	Archives of virology	Shenyang, Gao;Dandan, Li;Chen, Fan;Shuliang, Wu;Tiezhong, Zhou	Design and evaluation of a recombinant multi-epitope-based ELISA for the serological surveillance of HEV infection in northern China.	In this study, seven recombinant epitope peptides from within the ORF2 protein of the local genotype 4 swine hepatitis E virus (HEV) DQ strain were designed and analyzed. Then, a new multi-epitope-based ELISA was established. In comparison with a commercial kit, this test exhibited good specificity and sensitivity for anti-HEV genotype 4. Subsequently, this test was applied for analyzing serum sa…	NA	NA	clinical;diagnosis		Hepatitis E	N	methods	NA
First	21486909	2011	mBio	Boucher, Yan;Cordero, Otto X;Takemura, Alison;Hunt, Dana E;Schliep, Klaus;Bapteste, Eric;Lopez, Philippe;Tarr, Cheryl L;Polz, Martin F	Local mobile gene pools rapidly cross species boundaries to create endemicity within global Vibrio cholerae populations.	Vibrio cholerae represents both an environmental pathogen and a widely distributed microbial species comprised of closely related strains occurring in the tropical to temperate coastal ocean across the globe (Colwell RR, Science 274:2025-2031, 1996; Griffith DC, Kelly-Hope LA, Miller MA, Am. J. Trop. Med. Hyg. 75:973-977, 2006; Reidl J, Klose KE, FEMS Microbiol. Rev. 26:125-139, 2002). However, a…	PMC3073641	10.1128/mBio.00335-10	drug resistance;genome;characterization		Neisseria meningitidis	N	no wgs	NA
First	21395449	2011	Microbial drug resistance (Larchmont, N.Y.)	Kawaguchiya, Mitsuyo;Urushibara, Noriko;Kuwahara, Osamu;Ito, Masahiko;Mise, Keiji;Kobayashi, Nobumichi	Molecular characteristics of community-acquired methicillin-resistant Staphylococcus aureus in Hokkaido, northern main island of Japan: identification of sequence types 6 and 59 Panton-Valentine leucocidin-positive community-acquired methicillin-resistant Staphylococcus aureus.	Prevalence and molecular characteristics of community-acquired methicillin-resistant Staphylococcus aureus (CA-MRSA) were studied in Hokkaido, the main northern island of Japan. Among the 1,015 S. aureus isolates derived from clinical specimens of outpatients collected in 2009, methicillin resistance gene mecA was detected in 189 isolates (18.6%). The most frequent staphylococcal cassette chromos…	NA	NA	drug resistance;outbreak;mBio;clinical;diagnosis;community;hospital;characterization		Staphylococcus aureus	N	no figures, but interesting table that could be visualized	NA
First	21262311	2011	Human immunology	Lazaryan, Aleksandr;Song, Wei;Lobashevsky, Elena;Tang, Jianming;Shrestha, Sadeep;Zhang, Kui;McNicholl, Janet M;Gardner, Lytt I;Wilson, Craig M;Klein, Robert S;Rompalo, Anne;Mayer, Kenneth;Sobel, Jack;Kaslow, Richard A;Klein, Robert S;Schoenbaum, Ellie;Arnsten, Julia;Burk, Robert D;Demas, Penelope;Howard, Andrea;Schuman, Paula;Sobel, Jack;Lancaster, Wayne;Rompalo, Anne;Vlahov, David;Celentano, Dav…	The influence of human leukocyte antigen class I alleles and their population frequencies on human immunodeficiency virus type 1 control among African Americans.	Populations of African ancestry continue to account for a disproportionate burden of the human immunodeficiency virus type 1 (HIV-1) epidemic in the United States. We investigated the effects of human leukocyte antigen (HLA) class I markers in association with virologic and immunologic control of HIV-1 infection among 338 HIV-1 subtype B-infected African Americans in 2 cohorts: Reaching for Excel…	PMC3778654	10.1016/j.humimm.2011.01.003	control;clinical;diagnosis;characterization		Human Immunodeficy Virus	N	no figures, but interesting table that could be visualized	NA
First	21167876	2010	Journal of microbiological methods	Durso, Lisa M;Harhay, Gregory P;Bono, James L;Smith, Timothy P L	Virulence-associated and antibiotic resistance genes of microbial populations in cattle feces analyzed using a metagenomic approach.	The bovine fecal microbiota impacts human food safety as well as animal health. Although the bacteria of cattle feces have been well characterized using culture-based and culture-independent methods, techniques have been lacking to correlate total community composition with community function. We used high throughput sequencing of total DNA extracted from fecal material to characterize general co…	NA	NA	genome;diversity;drug resistance;genotype		Microbiota	N	no humans, just cows	NA
First	20852939	2010	Molecular biology reports	Zhang, Lei;Ye, Yuanxing;Duo, Lina;Wang, Tingting;Song, Xingbo;Lu, Xiaojun;Ying, Binwu;Wang, Lanlan	Application of genotype MTBDRplus in rapid detection of the Mycobacterium tuberculosis complex as well as its resistance to isoniazid and rifampin in a high volume laboratory in Southern China.	The alarmingly worsening epidemics of drug-resistant tuberculosis (TB) call urgent need for a simple method for the rapid detection of drug-resistant TB in clinical settings. In an attempt to establish a rapid procedure for laboratory diagnosis of TB and investigate the local TB epidemiology, molecular line probe assay of the Genotype MTBDRplus was used to identify Mycobacterium tuberculosis comp…	NA	NA	drug resistance;outbreak;mBio;genome		Mycobacterium tuberculosis	N	methods	NA
First	20463061	2010	Journal of virology	Li, Linlin;Victoria, Joseph G;Wang, Chunlin;Jones, Morris;Fellers, Gary M;Kunz, Thomas H;Delwart, Eric	Bat guano virome: predominance of dietary viruses from insects and plants plus novel mammalian viruses.	Bats are hosts to a variety of viruses capable of zoonotic transmissions. Because of increased contact between bats, humans, and other animal species, the possibility exists for further cross-species transmissions and ensuing disease outbreaks. We describe here full and partial viral genomes identified using metagenomics in the guano of bats from California and Texas. A total of 34% and 58% of 39…	PMC2898246	10.1128/JVI.00501-10	outbreak;genome;transmission;phylogeny		Microbiota	N	no humans, just bat poo	NA
First	20398268	2010	Journal of biomedical science	Abdel-Moneim, Ahmed S;Abdel-Ghany, Ahmad E;Shany, Salama A S	Isolation and characterization of highly pathogenic avian influenza virus subtype H5N1 from donkeys.	BACKGROUND: The highly pathogenic H5N1 is a major avian pathogen that crosses species barriers and seriously affects humans as well as some mammals. It mutates in an intensified manner and is considered a potential candidate for the possible next pandemic with all the catastrophic consequences.METHODS: Nasal swabs were collected from donkeys suffered from respiratory distress. The virus was isola…	PMC2867947	10.1186/1423-0127-17-25	clinical;vector;phylogeny;drug resistance		Haemophilus Influenza	N	no humans, just donkjeys	NA
First	19860002	2009	World journal of gastroenterology	Idrees, Muhammad;Rafique, Shazia;Rehman, Irshadur;Akbar, Haji;Yousaf, Muhammad-Zubair;Butt, Sadia;Awan, Zunaira;Manzoor, Sobia;Akram, Madiha;Aftab, Mahwish;Khubaib, Bushra;Riazuddin, Sheikh	Hepatitis C virus genotype 3a infection and hepatocellular carcinoma: Pakistan experience.	AIM: To assess the association between chronic hepatitis C virus (HCV) infection and hepatocellular carcinoma (HCC) in Pakistan, and the genotype distribution among these HCC patients.METHODS: One hundred and sixty-one subjects with HCC were included in this study. Liver biopsy was performed on 145 of the patients; sixteen were excluded because they failed to fulfill the inclusion criteria. Quali…	PMC2768888	10.3748/wjg.15.5080	genotype;clinical;treatment;cancer;diagnosis		Hepatitis C	N	no figures, tables not interesting	NA
First	19684442	2009	Public health genomics	Trottier, Helen;Burchell, Ann N	Epidemiology of mucosal human papillomavirus infection and associated diseases.	This article describes the epidemiology of mucosal human papillomavirs (HPV) in adults and children, its mode of transmission and its associated diseases. Over 40 genotypes of HPV infect the epithelial lining of the anogenital tract and other mucosal areas of the body. HPV is the most common sexually transmitted infection globally, with high prevalences found in both females and males. The predom…	NA	NA	vaccine;cancer;characterization		Human Papillomavirus	N	Review, article	NA
First	19208347	2009	Gastroenterology	Kumar, Manoj;Chauhan, Ranjit;Gupta, Nitin;Hissar, Syed;Sakhuja, Puja;Sarin, Shiv K	Spontaneous increases in alanine aminotransferase levels in asymptomatic chronic hepatitis B virus-infected patients.	BACKGROUND &amp; AIMS: No information is available about the frequency or factors that predict spontaneous increases in alanine aminotransferase (ALT) levels in asymptomatic Indian patients with chronic hepatitis B virus (HBV) infection who are HB e antigen (HBeAg) negative and have normal ALT levels.METHODS: We followed 217 asymptomatic patients with chronic HBV who were HBeAg negative, anti-HBe…	NA	NA	clinical;treatment		Hepatitis B	N	most stat analysis, some survival curvesÉ	NA
First	19050382	2008	AIDS (London, England)	van Manen, DaniÌÇlle;Kootstra, Neeltje A;Boeser-Nunnink, Brigitte;Handulle, Muna Am;van't Wout, AngÌ©lique B;Schuitemaker, Hanneke	Association of HLA-C and HCP5 gene regions with the clinical course of HIV-1 infection.	BACKGROUND: Recently, a genome-wide association analysis revealed single-nucleotide polymorphisms (SNPs) in the gene regions of HLA-C and HCP5 to be associated with viral load at set point and SNPs in the RNF39/ZNRD1 gene region to be associated with HIV-1 disease course.METHODS: We studied whether the association of these SNPs with viral load at set point could be replicated and whether these SN…	NA	NA	genome;clinical;diagnosis;outcome		Human Immunodeficy Virus	N	most stat analysis, some survival curvesÉ	NA
First	19050350	2008	Japanese journal of infectious diseases	Matsumoto, Masakado;Suzuki, Masahiro;Takahashi, Masao;Hirose, Kaoru;Minagawa, Hiroko;Ohta, Michio	Identification and epidemiological description of enterohemorrhagic Escherichia coli O157 strains producing low amounts of Shiga toxin 2 in Aichi Prefecture, Japan.	Out of 68 Escherichia coli O157 field isolates tested in vitro for Shiga toxin (Stx) 2 production, 12 (17.6%) produced no or a limited amount of Stx2 (Stx 2 non- or low-producing strain; TNLP) even though all 68 possessed the stx(2) gene. The remaining 56 were Stx2 high-producing strains. The 12 TNLPs carried the q21 gene allele, which encodes a transcription antiterminator Q protein and is highl…	NA	NA	NA	NA	Escherichia coli	N	not accessible from UBC	NA
First	18679655	2008	Intensive care medicine	Linssen, Catharina F M;Jacobs, Jan A;Stelma, Foekje F;van Mook, Walther N K A;Terporten, Peter;Vink, Cornelis;Drent, Marjolein;Bruggeman, Cathrien A;Smismans, Annick	Herpes simplex virus load in bronchoalveolar lavage fluid is related to poor outcome in critically ill patients.	OBJECTIVE: To evaluate the relationship between the HSV-1 and -2 loads in BAL fluid (BALF) and clinical outcome.DESIGN: Retrospective study.SETTING: The general intensive care unit of the University Hospital Maastricht.PATIENTS: Five hundred and twenty-one BALF samples from 462 patients were included. Patients were divided into three groups; (1) patients admitted to the hospital &lt;48 h before l…	NA	NA	outbreak;hospital;clinical;outcome		Human herpesvirus	N	no useful figures	NA
First	18648364	2008	British journal of cancer	Khan, N A;Castillo, A;Koriyama, C;Kijima, Y;Umekita, Y;Ohi, Y;Higashi, M;Sagara, Y;Yoshinaka, H;Tsuji, T;Natsugoe, S;Douchi, T;Eizuru, Y;Akiba, S	Human papillomavirus detected in female breast carcinomas in Japan.	To investigate the aetiological role of human papillomavirus (HPV) in breast cancer, we examined the presence, genotype, viral load, and physical status of HPV in 124 Japanese female patients with breast carcinoma. Human papillomavirus presence was examined by PCR using SPF10 primers, and primer sets targeting the E6 region of HPV-16, -18, and -33. The INNO-LiPA HPV genotyping kit was used to det…	PMC2527789	10.1038/sj.bjc.6604502	genome;clinical;diagnosis;outbreak;genotype		Human Papillomavirus	N	no figures, tables not that interesting	NA
First	18536036	2008	BioEssays : news and reviews in molecular, cellular and developmental biology	Mikhailovich, Vladimir;Gryadunov, Dmitry;Kolchinsky, Alexander;Makarov, Alexander A;Zasedatelev, Alexander	DNA microarrays in the clinic: infectious diseases.	We argue that the most-promising area of clinical application of microarrays in the foreseeable future is the diagnostics and monitoring of infectious diseases. Microarrays for the detection and characterization of human pathogens have already found their way into clinical practice in some countries. After discussing the persistent, yet often underestimated, importance of infectious diseases for …	NA	NA	genotype;drug resistance		Haemophilus Influenza;Bacillus anthracis	N	Review, mainly illustrative figures	NA
First	18426899	2008	Antimicrobial agents and chemotherapy	Endimiani, Andrea;Carias, Lenore L;Hujer, Andrea M;Bethel, Christopher R;Hujer, Kristine M;Perez, Federico;Hutton, Rebecca A;Fox, William R;Hall, Geraldine S;Jacobs, Michael R;Paterson, David L;Rice, Louis B;Jenkins, Stephen G;Tenover, Fred C;Bonomo, Robert A	Presence of plasmid-mediated quinolone resistance in Klebsiella pneumoniae isolates possessing blaKPC in the United States.	The presence of plasmid-mediated quinolone resistance genes [i.e., qnrA, qnrB, qnrS, aac(6')-Ib-cr, and qepA] was evaluated among 42 bla(KPC)-containing Klebsiella pneumoniae isolates collected in the eastern United States. One isolate carried the bla(KPC-3) and qnrB19 genes on the same conjugative plasmid, whereas another carried the bla(KPC-3) and qnrA1 genes on separate plasmids.	PMC2443894	10.1128/AAC.00158-08	drug resistance;mBio		Klebsiella pneumonia	N	no figures, tables not that interesting	NA
First	18297707	2008	Journal of medical virology	Vitale, Francesco;Tramuto, Fabio;Orlando, Ambrogio;Vizzini, Giovanni;Meli, Valentina;Cerame, Giuseppe;Mazzucco, Walter;Virdone, Roberto;Palazzo, Ugo;Villafrate, Maria Rosaria;Tagger, Alessandro;Romano, Nino	Can the serological status of anti-HBc alone be considered a sentinel marker for detection of occult HBV infection?	Some individuals have &quot;occult&quot; infection with hepatitis B virus (HBV), defined as presence of HBV genome in the serum or liver tissue without HBV surface antigen (HBsAg) in the serum. The aim of this study was to investigate whether serum antibodies against HBV core antigen in isolation (&quot;anti-HBc alone&quot;) are a useful marker of &quot;occult&quot; HBV in patients with or withou…	NA	NA	genome;genotype;cancer		Hepatitis B;Hepatitis C	N	no figures, tables not interesting	NA
First	18184073	2008	AIDS research and human retroviruses	Segura, Marcela;Sosa Estani, Sergio;Marone, RubÌ©n;Bautista, Christian T;Pando, MarÌ_a A;Eyzaguirre, Lindsay;SÌÁnchez, JosÌ© L;Carr, Jean K;Montano, Silvia M;Weissenbacher, Mercedes;Avila, MarÌ_a M	Buenos Aires cohort of men who have sex with men: prevalence, incidence, risk factors, and molecular genotyping of HIV type 1.	The prevalence, incidence, risk factors, and molecular genotyping of HIV-1 infection among men who have sex with men (MSM) were assessed through a prospective cohort study. The study was conducted in Buenos Aires from February 2003 to December 2004. Sociodemographic, sexual risk behavior data, and blood samples for HIV testing were collected at baseline and at 6 and 12 months. Cox regression anal…	NA	NA	clinical;diagnosis;characterization;genome		Human Immunodeficy Virus	N	not accessible from UBC	NA
First	18044438	2007	Journal of food protection	Yokoyama, Eiji;Uchimura, Masako	Variable number of tandem repeats and pulsed-field gel electrophoresis cluster analysis of enterohemorrhagic Escherichia coli serovar O157 strains.	Ninety-five enterohemorrhagic Escherichia coli serovar O157 strains, including 30 strains isolated from 13 intrafamily outbreaks and 14 strains isolated from 3 mass outbreaks, were studied by pulsed-field gel electrophoresis (PFGE) and variable number of tandem repeats (VNTR) typing, and the resulting data were subjected to cluster analysis. Cluster analysis of the VNTR typing data revealed that …	NA	NA	genotype;outbreak;transmission		Escherichia coli	N	not accessible from UBC	NA
First	18025669	2007	Methods in molecular biology (Clifton, N.J.)	Reed, Kurt D;Stemper, Mary E;Shukla, Sanjay K	Pulsed-field gel electrophoresis of MRSA.	Pulsed-field gel electrophoresis (PFGE) is a genetic typing method that is widely used as a molecular epidemiological tool for studying the genetic diversity of Staphylococcus aureus and numerous other bacterial pathogens. For PFGE, intact bacterial cells are embedded in soft agarose plugs followed by lysis of the cell wall in situ to minimize shearing of the chromosome. The genome, which for S. …	NA	NA	genome;diversity		Staphylococcus aureus	N	methods	NA
First	17997603	2007	PLoS pathogens	Krauss, Scott;Obert, Caroline A;Franks, John;Walker, David;Jones, Kelly;Seiler, Patrick;Niles, Larry;Pryor, S Paul;Obenauer, John C;Naeve, Clayton W;Widjaja, Linda;Webby, Richard J;Webster, Robert G	Influenza in migratory birds and evidence of limited intercontinental virus exchange.	Migratory waterfowl of the world are the natural reservoirs of influenza viruses of all known subtypes. However, it is unknown whether these waterfowl perpetuate highly pathogenic (HP) H5 and H7 avian influenza viruses. Here we report influenza virus surveillance from 2001 to 2006 in wild ducks in Alberta, Canada, and in shorebirds and gulls at Delaware Bay (New Jersey), United States, and examin…	PMC2065878	10.1371/journal.ppat.0030167	genome;reservoir;surveillance		Haemophilus Influenza	N	no humans, just birds	NA
First	17706898	2007	Veterinary microbiology	Martelli, Francesca;Caprioli, Andrea;Zengarini, Martina;Marata, Andrea;Fiegna, Caterina;Di Bartolo, Ilaria;Ruggeri, Franco Maria;Delogu, Mauro;Ostanello, Fabio	Detection of hepatitis E virus (HEV) in a demographic managed wild boar (Sus scrofa scrofa) population in Italy.	Hepatitis E virus (HEV) is the causative agent of Hepatitis E. Swine and human HEV strains are genetically related, suggesting the occurrence of zoonotic transmission. Recently, in Japan, cases of food-borne HEV transmission have been described in people after consuming raw or undercooked meat from wild boars or pigs. Although, swine HEV strains have been detected in pig herds in many European co…	NA	NA	surveillance;mBio;vector;phylogeny		Hepatitis E	N	no humans, just pigs	NA
First	17682708	2007	Mikrobiyoloji bulteni	ErgÌ_nay, Koray;Misirlio€Ùlu, MÌ_ge;Pinar, Firat;Tuncer, Z SelÌ¤uk;Tuncer, Serdar;UstaÌ¤elebi, Semsettin	[Human papilloma virus DNA in cervical samples with cytological abnormalities and typing of the virus].	Human Papillomavirus (HPV) infections and cervical carcinoma which is associated with certain types of the virus have been worldwide public health issue. Early diagnosis of HPV infections and the detection of viral genotypes are important for the successful treatment and prevention of cervical carcinoma. This study has been designed as a preliminary study to estimate HPV type distribution in cerv…	NA	NA	genome;characterization		Human Papillomavirus	N	not accessible from UBC	NA
First	17494553	2007	Avian diseases	Buranathai, Chantanee;Amonsin, Alongkorn;Chaisigh, Arunee;Theamboonlers, Apiradee;Pariyothorn, Nuananong;Poovorawan, Yong	Surveillance activities and molecular analysis of H5N1 highly pathogenic avian influenza viruses from Thailand, 2004-2005.	Avian influenza (AI) outbreaks were first reported in Thailand in January 2004. In the past 2 yr, AI viruses have caused three epidemic waves. Disease prevention and control in all aspects have been actively carried out. Active and passive surveillance based on clinical observation and laboratory analysis were intensively conducted, as well as monitoring of genetic variation of the viruses. H5N1 …	NA	NA	genome;vector;characterization;transmission;phylogeny;drug resistance		Haemophilus Influenza	N	not accessible from UBC	NA
First	17407706	2007	Zhonghua gan zang bing za zhi = Zhonghua ganzangbing zazhi = Chinese journal of hepatology	Li, Shi-bo;Lin, Zhi-yi;Ding, Xian-jun;Li, Yi-wei;Li, Shao-zuo;Li, Chun-sheng;Gu, Ruo-wei;Guo, Wei-li;Zhi, Ri-zeng;DU, Wen-Jie	[The relationship between the genotype of hepatitis B virus and clinical and liver pathological features of infected patients in the Zhoushan Islands, China].	OBJECTIVE: To investigate the relationship between the genotypes of hepatitis B virus and the clinical and liver pathological features of patients with chronic hepatitis in the Zhoushan Islands.METHODS: One hundred eighty HBV DNA positive chronic hepatitis patients with HBV markers were enrolled in this study. They were at least second generation Zhoushan Island residents. One hundred forty-seven…	NA	NA	cancer		Hepatitis B	N	english article not available	NA
First	17380283	2007	Journal of gastroenterology	Sainokami, Shigehiko;Abe, Koichi;Sato, Akihiro;Endo, Ryujin;Takikawa, Yasuhiro;Suzuki, Kazuyuki;Okamoto, Hiroaki	Initial load of hepatitis B virus (HBV), its changing profile, and precore/core promoter mutations correlate with the severity and outcome of acute HBV infection.	BACKGROUND: The pathogenesis of the fulminant or severe form of acute hepatitis B virus (HBV) infection remains unclear, although both host- and virus-specific factors are considered to have a great impact on the c course. We aimed to define possible viral factors implicated in the severe form of acute HBV infection.METHODS: We investigated viral factors in 42 patients with acute HBV infection: 1…	NA	NA	clinical;diagnosis		Hepatitis B	N	mainly stats analysis, some figuresÉ not sure	NA
First	17211692	2007	Digestive diseases and sciences	Kar, Premashis;Polipalli, Sunil K;Chattopadhyay, Saket;Hussain, Zahid;Malik, Abdul;Husain, Syed A;Medhi, Subhash;Begum, Nargis	Prevalence of hepatitis B virus genotype D in precore mutants among chronic liver disease patients from New Delhi, India.	Hepatitis B is one of the most important causes of chronic viral hepatitis world wide. Mutations in the precore region of the hepatitis B virus (HBV) genome are frequently found in hepatitis B envelope antigen-negative cases. Data from India on the HBV genotype-associated distribution of precore mutations are limited. Our objective in this study was to genotype and detect the precore mutant with …	NA	NA	genotype;genome;clinical;outcome		Hepatitis B	N	no figures	NA
First	17166963	2006	Journal of clinical microbiology	Kong, Y;Cave, M D;Zhang, L;Foxman, B;Marrs, C F;Bates, J H;Yang, Z H	Association between Mycobacterium tuberculosis Beijing/W lineage strain infection and extrathoracic tuberculosis: Insights from epidemiologic and clinical characterization of the three principal genetic groups of M. tuberculosis clinical isolates.	Clinical strains of Mycobacterium tuberculosis can be divided into three principal genetic groups based on the single-nucleotide polymorphisms at the katG gene codon 463 and the gyrA gene codon 95. One subgroup of genetic group 1, the Beijing/W lineage, has been widely studied because of its worldwide distribution and association with outbreaks. In order to increase our understanding of the clini…	PMC1829078	10.1128/JCM.01459-06	characterization;drug resistance;mBio;outbreak;hospital;genome		Mycobacterium tuberculosis;Human Immunodeficy Virus	N	only one figure, just bar chart, not super interesting	NA
First	17148079	2006	Scandinavian journal of infectious diseases	Eklund, Carita;Huttunen, Reetta;SyrjÌ_nen, Jaana;Laine, Janne;Vuento, Risto;Hurme, Mikko	Polymorphism of the C-reactive protein gene is associated with mortality in bacteraemia.	C-reactive protein (CRP) is an important molecule in the defence against bacterial infections. To discover if variation in the CRP gene is associated with clinical outcome of bacteraemia, we investigated 147 microbiologically verified bacteraemia patients (mean age 59 y, range 19-93 y) and determined whether CRP -717A&gt;G, +1059G&gt;C or +1444C&gt;T single nucleotide polymorphisms (SNPs) were as…	NA	NA	genome;clinical;outcome		Escherichia coli;Staphylococcus aureus	N	most stat analysis, some survival curvesÉ	NA
First	16842218	2006	Current drug targets	Mezei, M;Minarovits, J	Reversal of HIV drug resistance and novel strategies to curb HIV infection: the viral infectivity factor Vif as a target and tool of therapy.	Due to the high genetic variability of human immunodeficiency virus (HIV), treatment of AIDS (acquired immunodeficiency syndrome) patients with inhibitors of reverse trancriptase (RT) and drugs blocking the viral protease regularly results in the accumulation of drug resistant HIV variants and treatment failure. The sensitivity of clinically derived resistant HIV-1 strains to nucleotide RT inhibi…	NA	NA	drug resistance;genome;mBio		Human Immunodeficy Virus	N	not accessible from UBC	NA
First	16549970	2006	AIDS (London, England)	Matthews, Gail V;Bartholomeusz, Angeline;Locarnini, Stephen;Ayres, Anna;Sasaduesz, Joe;Seaberg, Eric;Cooper, David A;Lewin, Sharon;Dore, Gregory J;Thio, Chloe L	Characteristics of drug resistant HBV in an international collaborative study of HIV-HBV-infected individuals on extended lamivudine therapy.	BACKGROUND: Little is known about the prevalence and pattern of hepatitis B virus (HBV) mutations in HIV/HBV co-infected individuals on long-term lamivudine (3TC) therapy.METHODS: HBV polymerase/envelope/basal core promoter/pre-core sequences from 81 HIV-HBV co-infected persons who received at least 6 months 3TC were compared to HBV reference sequences. Host and viral characteristics associated w…	NA	NA	drug resistance;mBio;genome		Hepatitis B	N	most stat analysis	NA
First	16507223	2006	Current oncology reports	Li, Guojun;Sturgis, Erich M	The role of human papillomavirus in squamous carcinoma of the head and neck.	Human papillomavirus type-16 infection is associated with a significant portion of squamous carcinoma of the head and neck, particularly for the oropharynx and for those lacking the other risk factors of tobacco and alcohol. The link between human papillomavirus type-16 and carcinoma of the oropharynx is based on the identification of human papillomavirus type-16 in oropharyngeal tumors and the a…	NA	NA	cancer;clinical;outcome;drug resistance;mBio		Human Papillomavirus	N	Review, mainly illustrative figures	NA
First	16471224	2006	Zhonghua liu xing bing xue za zhi = Zhonghua liuxingbingxue zazhi	Mei, Jian;Shen, Xin;Zha, Jia;Sun, Bin;Shen, Mei;Shen, Guo-miao;Gao, Qian	[Study on the molecular epidemiology of Mycobacterium tuberculosis in Shanghai].	OBJECTIVE: To explore the molecular-epidemiology of Mycobacterium tuberculosis in Shanghai.METHODS: Drug-resistant and drug-susceptible strains of M. tuberculosis were randomly selected from the bank of M. tuberculosis of Shanghai Municipal Center for Disease Control and Prevention and were genotyped by mycobacterial interspersed repetitive units(MIRU) and Spoligotyping methods. The genotyping re…	NA	NA	genotype;outbreak;vaccine;drug resistance;genome		Mycobacterium tuberculosis	N	english article not available	NA
First	16354872	2005	Chest	Jain, Neeraj;Singh, Vikram;Hedau, Suresh;Kumar, Suresh;Daga, Mradul K;Dewan, Richa;Murthy, Nandagudi S;Husain, Syed A;Das, Bhudev C	Infection of human papillomavirus type 18 and p53 codon 72 polymorphism in lung cancer patients from India.	STUDY OBJECTIVES: Infection with specific high-risk HPV types 16 and 18 and polymorphism of p53 codon 72 has been strongly associated with the genesis of various neoplasms in humans, but such study in lung cancer is limited and the results are controversial. In India, the role of these two factors has been strongly implicated in cervical and other cancers, but the occurrence of HPV or p53 codon 7…	NA	NA	clinical;characterization		Human Papillomavirus	N	no useful figures	NA
First	16321509	2005	International journal of antimicrobial agents	Dashti, A A;Paton, R;Amyes, S G B	Linkage of ciprofloxacin resistance with a single genotypic cluster of Klebsiella pneumoniae.	The objective of this study was to examine the epidemiology of ciprofloxacin-resistant, extended-spectrum beta-lactamase (ESBL)-producing Klebsiella pneumoniae strains. Sixty-nine unique patient isolates of K. pneumoniae isolated from a variety of clinical specimens submitted to the clinical bacteriology laboratories of The Royal Infirmary of Edinburgh and associated General Practices were identi…	NA	NA	drug resistance;genome;clinical;diagnosis;mBio		Klebsiella pneumonia	N	no useful figures	NA
First	16287687	2005	Journal of neurovirology	Wong, Samson S Y;Yuen, K Y	The severe acute respiratory syndrome (SARS).	The world was shocked in early 2003 when a pandemic of severe acute respiratory syndrome (SARS) was imminent. The outbreak of this novel disease, caused by a novel coronavirus (the SARS-coronavirus), hit hardest in the Asian Pacific region, though eventually it spread to five continents. The speed of the spread of the SARS epidemic was unprecedented due to the highly efficient intercontinental tr…	NA	NA	genome		SARS Coronavirus	N	Review, mainly illustrative figures	NA
First	16229749	2005	BMC infectious diseases	Chung, Grace T Y;Chiu, Rossa W K;Cheung, Jo L K;Jin, Yongjie;Chim, Stephen S C;Chan, Paul K S;Lo, Y M Dennis	A simple and rapid approach for screening of SARS-coronavirus genotypes: an evaluation study.	BACKGROUND: The Severe Acute Respiratory Syndrome (SARS) was a newly emerged infectious disease which caused a global epidemic in 2002-2003. Sequence analysis of SARS-coronavirus isolates revealed that specific genotypes predominated at different periods of the epidemic. This information can be used as a footprint for tracing the epidemiology of infections and monitor viral evolution. However, di…	PMC1276795	10.1186/1471-2334-5-87	surveillance		SARS Coronavirus	N	methods	NA
First	16195424	2005	Science (New York, N.Y.)	Li, Wendong;Shi, Zhengli;Yu, Meng;Ren, Wuze;Smith, Craig;Epstein, Jonathan H;Wang, Hanzhong;Crameri, Gary;Hu, Zhihong;Zhang, Huajun;Zhang, Jianhong;McEachern, Jennifer;Field, Hume;Daszak, Peter;Eaton, Bryan T;Zhang, Shuyi;Wang, Lin-Fa	Bats are natural reservoirs of SARS-like coronaviruses.	Severe acute respiratory syndrome (SARS) emerged in 2002 to 2003 in southern China. The origin of its etiological agent, the SARS coronavirus (SARS-CoV), remains elusive. Here we report that species of bats are a natural host of coronaviruses closely related to those responsible for the SARS outbreak. These viruses, termed SARS-like coronaviruses (SL-CoVs), display greater genetic variation than …	NA	NA	outbreak;reservoir		SARS Coronavirus	N	no humans, just bats	NA
First	16170760	2005	The Journal of infectious diseases	Chahroudi, Ann;Sawadogo, Souleymane;Ellenberger, Dennis;Pieniazek, Danuta;Borget-Alloue, Maire-Yolande;Aidoo, Michael;Koblavi-Deme, Stephania;Fernandez-Vina, Marcelo;Maurice, Chantal;Chorba, Terence;Nkengasong, John N;McNicholl, Janet M	Measurement of HIV-1 CRF02_AG-specific T cell responses indicates the dominance of a p24gag epitope in blood donors in Abidjan, Cote d'Ivoire.	Characterization of human immunodeficiency virus (HIV)-1-specific immune responses against subtypes circulating in areas where the virus is endemic is critical for the design of candidate vaccines. In Cote d'Ivoire, the most prevalent HIV-1 subtype is CRF02_AG. We detected T cell responses to CRF02_AG consensus p24(gag) or protease peptides in 81% of HIV-1- or HIV-1/2-infected blood donors in Abi…	NA	NA	surveillance;vaccine;mBio;clinical;diagnosis		Human Immunodeficy Virus	N	not really about genEpi, but contains crazy 3-D chart	NA
First	15722519	2005	The Journal of general virology	Ohnuma, Hitoshi;Yoshikawa, Akira;Mizoguchi, Hideaki;Okamoto, Hiroaki	Characterization of genotype H hepatitis B virus strain identified for the first time from a Japanese blood donor by nucleic acid amplification test.	The Japanese Red Cross has been conducting a nucleic acid amplification test (NAT) screening for hepatitis B virus (HBV), hepatitis C virus and human immunodeficiency virus 1 among blood donors since July 1 1999. The first case of HBV genotype H was found and reported in Japan. Serological markers of HBV were not detected in this NAT-positive donation. It may be that the positive donation was in …	NA	NA	genotype;genome		Hepatitis B;Human Immunodeficy Virus	N	not really about genEpi, single N	NA
First	15583294	2004	Journal of clinical microbiology	Curran, Barry;Jonas, Daniel;Grundmann, Hajo;Pitt, Tyrone;Dowson, Christopher G	Development of a multilocus sequence typing scheme for the opportunistic pathogen Pseudomonas aeruginosa.	A multilocus sequence typing (MLST) scheme has been developed for Pseudomonas aeruginosa which provides molecular typing data that are highly discriminatory and electronically portable between laboratories. MLST data confirm the data from previous studies that suggest that P. aeruginosa is best described as nonclonal but as having an epidemic population. The index of association was 0.17, indicat…	PMC535286	10.1128/JCM.42.12.5644-5649.2004	genotype;phylogeny;mBio;characterization;vector		Pseudomona aeruginosa	N	no figures, tables not very interesting	NA
First	15293506	2004	Voprosy virusologii	Romashkin, P A;Saukhat, S P;Shemshura, A B;Pazilin, A S;Garaev, M M	[Analysis of changes in the gp120 V3 region as observed in some patients with HIV infected from a common infection source].	HIV-1 genome regions encoding the gp120 V3 part were sequenced in samples isolated from persons belonging to the category of those infected in the Rostov-Elista outbreak and having the common infection source. Samples were obtained from 5 patients in 1992 and in 2001. A total of 27 sequences obtained in 1992 and 35 sequences obtained in 2001, 2 to 8 sequences for each patient, were analyzed. The …	NA	NA	genome		Human Immunodeficy Virus	N	not accessible from UBC	NA
First	15261374	2004	Pathologie-biologie	Ben Othman, S;Bouzgarrou, N;Achour, A;Bourlet, T;Pozzetto, B;Trabelsi, A	[High prevalence and incidence of hepatitis C virus infections among dialysis patients in the East-Centre of Tunisia].	Hemodialysed patients are recognised as a group at increased risk of infection with hepatitis C virus (HCV). The aim of this study was to determine the prevalence and incidence of HCV infection among dialysis patients of the east-centre part of Tunisia. Two hundred and seventy-six patients dialysed until 2001 were recruited within seven hemodialysis units located in the cities of Sousse, Monastir…	NA	NA	phylogeny;genome		Hepatitis C	N	english article not available. No good visualizations, crazy #-D bar chart	NA
First	15256026	2004	Microbial drug resistance (Larchmont, N.Y.)	Bonora, Maria Grazia;Ligozzi, Marco;De Fatima, Maria;Bragagnolo, Luciana;Goglio, Antonio;Guazzotti, Gian Carlo;Fontana, Roberta	Vancomycin-resistant Enterococcus faecium isolates causing hospital outbreaks in northern Italy belong to the multilocus sequence typing C1 lineage.	Multilocus sequence typing (MLST) was used to obtain insights into the genetic relationships between 14 vancomycin-resistant Enterococcus faecium (VREF) isolates from humans (hospitalized patients, 5 strains) and nonhuman sources (meat and poultry, 9 strains) in northern Italy over the period 1993-2001. The typing scheme (Homan et al., 2002, J. Clin. Microb., 40:1963-1971) based on seven housekee…	NA	NA	genotype;outbreak;drug resistance;characterization;cluster		Helicobacter pylori	N	not accessible from UBC	NA
First	15243025	2004	The Journal of antimicrobial chemotherapy	Elviss, Nicola C;Owen, Robert J;Xerry, Jacqueline;Walker, A Mark;Davies, Kenneth	Helicobacter pylori antibiotic resistance patterns and genotypes in adult dyspeptic patients from a regional population in North Wales.	OBJECTIVE: Surveillance data on Helicobacter pylori antibiotic susceptibilities in Wales are limited, despite resistance being a key factor in treatment failure. A single-centre survey was undertaken over 3 years to determine local antibiotic resistance rates on isolates from dyspeptic patients in Bangor, Gwynedd (North Wales).METHODS: Susceptibilities were determined for 363 isolates by disc dif…	NA	NA	drug resistance;clinical;treatment;genotype;characterization		Enterococcus faecium	N	no figures	NA
First	15027000	2004	Reviews in medical virology	Fischer, Thea K;Gentsch, Jon R	Rotavirus typing methods and algorithms.	Vaccination is the current strategy for control and prevention of severe rotavirus infections, a major cause of acute, dehydrating diarrhoea in young children worldwide. Public health interventions aimed at improving water, food and sanitation are unlikely adequately to control the disease. The development of vaccines against severe rotavirus diarrhoea is based upon homotypic or heterotypic prote…	NA	NA	surveillance;mBio;vaccine;characterization		Human rotavirus	N	review, no figures	NA
First	14568156	2003	FEMS microbiology letters	Rashid, Mohammed H;Rajanna, Chythanya;Ali, Afsar;Karaolis, David K R	Identification of genes involved in the switch between the smooth and rugose phenotypes of Vibrio cholerae.	Vibrio cholerae can switch to a 'rugose' phenotype characterized by an exopolysaccharide (EPS) matrix, wrinkled colony morphology, increased biofilm formation and increased survival under specific conditions. The vps gene cluster responsible for the biosynthesis of the rugose EPS (rEPS) is positively regulated by VpsR. We recently identified media (APW#3) promoting EPS production and the rugose p…	NA	NA	cluster;characterization;outbreak		Vibrio cholerae	N	not really genEpi, just mBio	NA
First	12918070	2003	International journal of cancer	Matsumoto, Koji;Yasugi, Toshiharu;Nakagawa, Shunsuke;Okubo, Mitsuo;Hirata, Ranko;Maeda, Hiroo;Yoshikawa, Hiroyuki;Taketani, Yuji	Human papillomavirus type 16 E6 variants and HLA class II alleles among Japanese women with cervical cancer.	The enhanced oncogenicity of particular human papillomavirus type 16 (HPV16) E6 variants is population-dependent, implying the involvement of additional genetic cofactors. This study was designed to investigate the association between E6 variants and human leukocyte antigen (HLA) polymorphism within a Japanese population. Fifty-seven women with HPV16-positive cervical cancer were analyzed for E6 …	NA	NA	genome;diversity		Human Papillomavirus	N	no figures, tables are weird	NA
First	12915571	2003	Journal of virology	Biek, Roman;Rodrigo, Allen G;Holley, David;Drummond, Alexei;Anderson, Charles R;Ross, Howard A;Poss, Mary	Epidemiology, genetic diversity, and evolution of endemic feline immunodeficiency virus in a population of wild cougars.	Within the large body of research on retroviruses, the distribution and evolution of endemic retroviruses in natural host populations have so far received little attention. In this study, the epidemiology, genetic diversity, and molecular evolution of feline immunodeficiency virus specific to cougars (FIVpco) was examined using blood samples collected over several years from a free-ranging cougar…	PMC187433	10.1128/JVI.77.17.9578-9589.2003	genome;diversity;characterization;phylogeny		Human Immunodeficy Virus	N	no humans, just cougars	NA
First	12820801	2003	Microbial drug resistance (Larchmont, N.Y.)	Neonakis, Ioannis K;Scoulica, Efstathia V;Dimitriou, Sevasti K;Gikas, Achilleas I;Tselentis, Yannis J	Molecular epidemiology of extended-spectrum beta-lactamases produced by clinical isolates in a university hospital in Greece: detection of SHV-5 in Pseudomonas aeruginosa and prevalence of SHV-12.	To assess the nature and diversity of various types of SHV and TEM derivatives in our hospital a survey was conducted. Sixty-seven extended-spectrum beta-lactamases (ESBL)-producing nosocomial pathogens, isolated over a 12-month period, were analyzed by means of PCR and direct sequencing. SHV-5 was the predominant ESBL found in our region (38 strains). Other less frequent variants included SHV-2 …	NA	NA	drug resistance;clinical;diagnosis;mBio;genome		Pseudomona aeruginosa	N	not accessible from UBC	NA
First	12472660	2002	Tissue antigens	Stephens, H A F;Klaythong, R;Sirikong, M;Vaughn, D W;Green, S;Kalayanarooj, S;Endy, T P;Libraty, D H;Nisalak, A;Innis, B L;Rothman, A L;Ennis, F A;Chandanayingyong, D	HLA-A and -B allele associations with secondary dengue virus infections correlate with disease severity and the infecting viral serotype in ethnic Thais.	Little is known of the role of classical HLA-A and -B class I alleles in determining resistance, susceptibility, or the severity of acute viral infections. Appropriate paradigms for immunogenetic studies of acute viral infections are dengue fever (DF) and dengue hemorrhagic fever (DHF). Both primary and secondary infections with dengue virus (DEN) serotypes 1, 2, 3 or 4, can result in either clin…	NA	NA	clinical;diagnosis;outcome		Dengue virus	N	most stats analysis, not figures	NA
First	12398212	2002	International journal of medical microbiology : IJMM	Hallanvuo, Saija;Skurnik, Mikael;Asplund, Kristiina;Siitonen, Anja	Detection of a novel repeated sequence useful for epidemiological typing of pathogenic Yersinia enterocolitica.	Strains (n = 203) of Yersinia species were used in genotyping and PCR experiments in order to evaluate the genotyping potential of the YeO:3RS probe. This probe comprises a 12.5 kb genomic fragment of the Y. enterocolitica O:3 lipopolysaccharide O-antigen gene cluster cloned into plasmid pBR322. The genotyping potential of YeO:3RS was shown to reside in the region upstream of the O-antigen gene c…	NA	NA	cluster;genome;characterization;genotype		Salmonella Enterica	N	not accessible from UBC	NA
First	12198606	2002	The Journal of infectious diseases	Ho, Gloria Y F;Studentsov, Yevgeniy;Hall, Charles B;Bierman, Robert;Beardsley, Leah;Lempa, Michele;Burk, Robert D	Risk factors for subsequent cervicovaginal human papillomavirus (HPV) infection and the protective role of antibodies to HPV-16 virus-like particles.	A high incidence of initial infection with human papillomavirus (HPV) was previously reported in a cohort of 608 women monitored at 6-month intervals for 3 years. Risk factors for subsequent infections with different HPV types and whether antibodies against HPV-16 virus-like particles (VLPs) protected against these infections were examined. Subsequent infections with HPV are very common. Seventy …	NA	NA	characterization		Human Papillomavirus	N	most stat analysis. No figures	NA
First	12125816	2002	Journal of molecular microbiology and biotechnology	Paine, Kelly;Flower, Darren R	Bacterial bioinformatics: pathogenesis and the genome.	As the number of completed microbial genome sequences continues to grow, there is a pressing need for the exploitation of this wealth of data through a synergistic interaction between the well-established science of bacteriology and the emergent discipline of bioinformatics. Antibiotic resistance and pathogenicity in virulent bacteria has become an increasing problem, with even the strongest drug…	NA	NA	drug resistance;genome		Mycobacterium tuberculosis;Human Immunodeficy Virus	N	review articles	NA
First	12017822	2002	Pacific health dialog	Harrison, G L;Murray-McIntosh, R;Penny, D	Hepatitis B virus genotypes: a South Pacific perspective.	87-91% but still, 0.6% of those that did respond to vaccination became infected. The infection rate of the vaccinated populations in the Pacific Islands ranged between 0.7 and 3.8%, which is comparable to Taiwan. A vigorous polyclonal response This communication discusses the current status of research in the hepatitis B virus in relation to the South Pacific. The hepatitis B virus (HBV) is a sma…	NA	NA	genotype;genome		Hepatitis B	N	not accessible from UBC	NA
First	11996687	2002	Emerging infectious diseases	Trabulsi, Luiz R;Keller, RogÌ©ria;Tardelli Gomes, TÌ¢nia A	Typical and atypical enteropathogenic Escherichia coli.	Typical and atypical enteropathogenic Escherichia coli (EPEC) strains differ in several characteristics. Typical EPEC, a leading cause of infantile diarrhea in developing countries, is rare in industrialized countries, where atypical EPEC seems to be a more important cause of diarrhea. For typical EPEC, the only reservoir is humans; for atypical EPEC, both animals and humans can be reservoirs. Ty…	PMC2732489	10.3201/eid0805.010385	surveillance;mBio		Escherichia coli	N	mbio technique, little with genEpi	NA
First	11985969	2002	FEMS immunology and medical microbiology	Dong, Quanjiang;O'Sullivan, Maria;Hall, Wendy;Herra, Celine;Kean, Conor;O'Morain, Colm;Buckley, Martin	Identification of a new segment involved in cagA 3' region variation of Helicobacter pylori.	The cagA 3' region shows marked variation among Helicobacter pylori strains. Two segments of 102 bp and 57 bp are reportedly responsible for this variation. We analysed the cagA 3' region in 70 H. pylori strains using polymerase chain reaction and sequencing. We found that another segment, namely beta segment, was also involved in the variation of this region. The beta segment was 105 bp long and…	NA	NA	characterization;clinical;outcome		Helicobacter pylori	N	mbio technique, little with genEpi	NA
First	11753961	2001	Cancer	Klussmann, J P;Weissenborn, S J;Wieland, U;Dries, V;Kolligs, J;Jungehuelsing, M;Eckel, H E;Dienes, H P;Pfister, H J;Fuchs, P G	Prevalence, distribution, and viral load of human papillomavirus 16 DNA in tonsillar carcinomas.	BACKGROUND: Oncogenic human papillomaviruses (HPV) DNA have repeatedly been observed in many head and neck carcinomas (HNSCCs), and HPV infections are currently considered a possible factor in the etiology of these tumors. However, the reported prevalences of HPV-DNA in HNSCC are variable. In the current study the authors used highly sensitive polymerase chain reactions (PCRs) to analyze the occu…	NA	NA	genome;clinical;diagnosis;outbreak;characterization		Human Papillomavirus	N	some interesting tables, little genEpi, might be OK, worth discussing	NA
First	11429109	2001	AIDS research and human retroviruses	Hayman, A;Moss, T;Simmons, G;Arnold, C;Holmes, E C;Naylor-Adamson, L;Hawkswell, J;Allen, K;Radford, J;Nguyen-Van-Tam, J;Balfe, P	Phylogenetic analysis of multiple heterosexual transmission events involving subtype b of HIV type 1.	Between 1996 and 1999 thirteen cases of HIV infection were detected in Doncaster, a small town in the north of England (population approximately 250,000). A complex network of shared sexual histories involving local nightclubs linked these cases, with the only known risk factor being heterosexual intercourse. A series of frozen blood samples was collected in 1998-1999 and amplified by PCR to gene…	NA	NA	characterization;phylogeny;transmission		Human Immunodeficy Virus	N	not accessible from UBC	NA
First	11230752	2001	Hepatology (Baltimore, Md.)	Yee, L J;Tang, J;Gibson, A W;Kimberly, R;Van Leeuwen, D J;Kaslow, R A	Interleukin 10 polymorphisms as predictors of sustained response in antiviral therapy for chronic hepatitis C infection.	Host genetic factors have been reported to influence the natural history of hepatitis C virus (HCV) infection. We examined whether variation in interleukin 10 (IL-10) and tumor necrosis factor alpha (TNF-alpha) genes would predict the likelihood of sustained response to antiviral therapy. Single nucleotide polymorphisms (SNPs) and microsatellites at two loci encoding the cytokines IL-10 and TNF-a…	NA	NA	genotype;clinical;treatment;genome		Hepatitis C	N	mBio figure only, host-mediate response. Not really genEpi	NA
First	11027645	2000	Biochemical and biophysical research communications	Tolou, H;Couissinier-Paris, P;Mercier, V;Pisano, M R;de Lamballerie, X;de Micco, P;Durand, J P	Complete genomic sequence of a dengue type 2 virus from the French West Indies.	Severe forms of dengue fever, dengue haemorrhagic fever, and dengue shock syndrome, were not prominent in the Americas until the epidemic of Cuba in 1981. Since that time, they have spread to other countries in Central and South America, correlating with the spread of dengue type 2 viruses related to Southeast Asian strains. We report here the complete genomic sequence of a dengue type 2 virus is…	NA	NA	characterization;genome		Dengue virus	N	not accessible from UBC	NA
First	10912282	2000	Tubercle and lung disease : the official journal of the International Union against Tuberculosis and Lung Disease	Le, T K;Bach, K H;Ho, M L;Le, N V;Nguyen, T N;Chevrier, D;Guesdon, J L	Molecular fingerprinting of Mycobacterium tuberculosis strains isolated in Vietnam using IS6110 as probe.	SETTING: Northern and Southern areas of Vietnam.OBJECTIVE: To study the correlation between DNA fingerprinting of 168 Mycobacterium tuberculosis strains isolated from patients with a particular historical past (political separation of Vietnam for 20 years) and data about geographical origin, drug susceptibility, HIV infection and BCG vaccination status.METHODS: Comparison of restriction fragment …	NA	NA	genotype;characterization;geography;vaccine;drug resistance		Mycobacterium tuberculosis;Human Immunodeficy Virus	N	not accessible from UBC	NA
First	10858344	2000	Antimicrobial agents and chemotherapy	Kim, J;Lee, H J	Rapid discriminatory detection of genes coding for SHV beta-lactamases by ligase chain reaction.	Ligase chain reaction (LCR) is a recently developed technique that employs a thermostable ligase and allows for the discrimination of DNA sequences differing in only a single base pair. The method has been adapted and applied to differentiation of bla(SHV) genes. We have developed an LCR typing method to characterize point mutations in genes for SHV-derived extended-spectrum beta-lactamases with …	PMC89975		drug resistance;mBio;characterization;genome		Escherichia coli;Klebsiella pneumonia	N	methods	NA
First	10664596	2000	Trends in microbiology	Achtman, M;Suerbaum, S	Sequence variation in Helicobacter pylori.		NA	NA	genome;diversity		Helicobacter pylori	N	not accessible from UBC	NA
First	27741407	2016	Annual review of virology	Lakdawala, Seema S;Fodor, Ervin;Subbarao, Kanta	Moving On Out: Transport and Packaging of Influenza Viral RNA into Virions.	Influenza A viruses bear an eight-segmented single-stranded negative-sense RNA genome that is replicated in the nucleus. Newly synthesized viral RNA (vRNA) segments are exported from the nucleus and transported to the plasma membrane for packaging into progeny virions. Influenza viruses exploit many host proteins during these events, and this is the portion of the viral life cycle when genetic re…	NA	NA	clinical;genome;outbreak		Haemophilus Influenza	N	Review, mainly illustrative figures	NA
First	27729840	2016	Genomics &amp; informatics	Sahoo, Maheswata;Jena, Lingaraja;Daf, Sangeeta;Kumar, Satish	Virtual Screening for Potential Inhibitors of NS3 Protein of Zika Virus.	Zika virus (ZIKV) is a mosquito borne pathogen, belongs to Flaviviridae family having a positive-sense single-stranded RNA genome, currently known for causing large epidemics in Brazil. Its infection can cause microcephaly, a serious birth defect during pregnancy. The recent outbreak of ZIKV in February 2016 in Brazil realized it as a major health risk, demands an enhanced surveillance and a need…	PMC5056895	10.5808/GI.2016.14.3.104	genome;vector;outbreak		Zika virus	N	methods, no real gen Epi but interesting figures...	NA
First	27657145	2016	Journal of clinical medicine	Culligan, Eamonn P;Sleator, Roy D	Advances in the Microbiome: Applications to Clostridium difficile Infection.	Clostridium difficile is a major cause of morbidity and mortality worldwide, causing over 400,000 infections and approximately 29,000 deaths in the United States alone each year. C. difficile is the most common cause of nosocomial diarrhoea in the developed world, and, in recent years, the emergence of hyper-virulent (mainly ribotypes 027 and 078, sometimes characterised by increased toxin produc…	PMC5039486	10.3390/jcm5090083	outbreak;genome;diversity;community		Microbiota;Clostridium difficile	N	review, mainly illustrative figures	NA
First	27559074	2016	Clinical microbiology reviews	Ronholm, J;Nasheri, Neda;Petronella, Nicholas;Pagotto, Franco	Navigating Microbiological Food Safety in the Era of Whole-Genome Sequencing.	The epidemiological investigation of a foodborne outbreak, including identification of related cases, source attribution, and development of intervention strategies, relies heavily on the ability to subtype the etiological agent at a high enough resolution to differentiate related from nonrelated cases. Historically, several different molecular subtyping methods have been used for this purpose; h…	PMC5010751	10.1128/CMR.00056-16	outbreak;genome;phylogeny;vector;characterization;drug resistance;diversity;genotype		Microbiota	N	review, mainly illsutrative figures	NA
First	27374710	2016	Annals of laboratory medicine	Kim, Mi Na;Ko, Young Jin;Seong, Moon Woo;Kim, Jae Seok;Shin, Bo Moon;Sung, Heungsup	Analytical and Clinical Validation of Six Commercial Middle East Respiratory Syndrome Coronavirus RNA Detection Kits Based on Real-Time Reverse-Transcription PCR.	BACKGROUND: During the 2015 outbreak of Middle East Respiratory Syndrome coronavirus (MERS-CoV), six different commercial MERS-CoV RNA detection kits based on real-time reverse-transcription polymerase chain reaction (rRT-PCR) were available in Korea. We performed analytical and clinical validations of these kits.METHODS: PowerChek (Kogene Biotech, Korea), DiaPlexQ (SolGent, Korea), Anyplex (Seeg…	PMC4940488	10.3343/alm.2016.36.5.450	outbreak;mBio		SARS Coronavirus;MERS coronavirus	N	methods, some figures but not genEpi	NA
First	27075261	2016	Nature reviews. Gastroenterology &amp; hepatology	Thomas, Emmanuel;Liang, T Jake	Experimental models of hepatitis B and C - new insights and progress.	Viral hepatitis is a major cause of morbidity and mortality, affecting hundreds of millions of people worldwide. Hepatitis-causing viruses initiate disease by establishing both acute and chronic infections, and several of these viruses are specifically associated with the development of hepatocellular carcinoma. Consequently, intense research efforts have been focusing on increasing our understan…	NA	NA	cancer		Heptatis - General	N	review, mainly illustrative figures	NA
First	27030492	2016	Journal of clinical microbiology	Go, Yun Young;Rajapakse, R P V Jayanthe;Kularatne, Senanayake A M;Lee, Pei-Yu Alison;Ku, Keun Bon;Nam, Sangwoo;Chou, Pin-Hsing;Tsai, Yun-Long;Liu, Yu-Lun;Chang, Hsiao-Fen Grace;Wang, Hwa-Tang Thomas;Balasuriya, Udeni B R	A Pan-Dengue Virus Reverse Transcription-Insulated Isothermal PCR Assay Intended for Point-of-Need Diagnosis of Dengue Virus Infection by Use of the POCKIT Nucleic Acid Analyzer.	Dengue virus (DENV) infection is considered a major public health problem in developing tropical countries where the virus is endemic and continues to cause major disease outbreaks every year. Here, we describe the development of a novel, inexpensive, and user-friendly diagnostic assay based on a reverse transcription-insulated isothermal PCR (RT-iiPCR) method for the detection of all four seroty…	PMC4879308	10.1128/JCM.00225-16	outbreak;genome;mBio		Dengue virus	N	one figure only, and it's a UI, not sure, mostly rejecting tho	NA
First	26723873	2016	International journal of medical microbiology : IJMM	SzijÌÁrtÌ_, ValÌ©ria;Guachalla, Luis Miguel;Hartl, Katharina;Varga, CecÌ_lia;Banerjee, Pallavi;Stojkovic, Katarina;Kaszowska, Marta;Nagy, Eszter;Lukasiewicz, Jolanta;Nagy, GÌÁbor	Both clades of the epidemic KPC-producing Klebsiella pneumoniae clone ST258 share a modified galactan O-antigen type.	Klebsiella pneumoniae ST258 is a globally disseminated, extremely drug resistant, nosocomial clone with limited treatment options. We show that the vast majority of ST258 isolates express modified d-galactan-I lipopolysaccharide O-antigen, termed hereinafter as D-galactan-III. The genetic determinant required for galactan-III synthesis was identified as a distinct operon adjacent to the rfb (wb) …	NA	NA	genome;drug resistance		Klebsiella pneumonia	N	not accessible from UBC	NA
First	25860693	2015	PloS one	Lambert, Dominic;Carrillo, Catherine D;Koziol, Adam G;Manninger, Paul;Blais, Burton W	GeneSippr: a rapid whole-genome approach for the identification and characterization of foodborne pathogens such as priority Shiga toxigenic Escherichia coli.	The timely identification and characterization of foodborne bacteria for risk assessment purposes is a key operation in outbreak investigations. Current methods require several days and/or provide low-resolution characterization. Here we describe a whole-genome-sequencing (WGS) approach (GeneSippr) enabling same-day identification of colony isolates recovered from investigative food samples. The …	PMC4393293	10.1371/journal.pone.0122928	vector;outbreak;genome;mBio		Escherichia coli	N	method, figures are workflow	NA
First	25816506	2015	Zhurnal mikrobiologii, epidemiologii, i immunobiologii	Rykovskaia, O A;Smolikova, L M;Monakhova, E V;Chemisova, O S;Podo€_nitsyna, O A;Golenishcheva, E N;Sanamiants, E M;Sagakiants, M M;Dalikova, R R	[Collection of Vibrio parahaemolyticus species members: phenotypic and genotypic characteristics].	AIM: Formation of Vibrio parahaemolyticus collection according to modern methodical opportunities and understanding of causative agent biology.MATERIALS AND METHODS: Traditional biochemical tests and PCR-testing of species-specific genes were used to confirm species membership. Catalase, DNAse, proteolytic and tweenase activity was determined by common methods. Virulence was evaluated by a comple…	NA	NA	drug resistance;genome		Vibrio parahaemolyticus	N	article not accesible from UBC	NA
First	25722857	2015	Genomics discovery	Mukherjee, Munmun;Kakarla, Prathusha;Kumar, Sanath;Gonzalez, Esmeralda;Floyd, Jared T;Inupakutika, Madhuri;Devireddy, Amith Reddy;Tirrell, Selena R;Bruns, Merissa;He, Guixin;Lindquist, Ingrid E;Sundararajan, Anitha;Schilkey, Faye D;Mudge, Joann;Varela, Manuel F	Comparative genome analysis of non-toxigenic non-O1 versus toxigenic O1 Vibrio cholerae.	Pathogenic strains of Vibrio cholerae are responsible for endemic and pandemic outbreaks of the disease cholera. The complete toxigenic mechanisms underlying virulence in Vibrio strains are poorly understood. The hypothesis of this work was that virulent versus non-virulent strains of V. cholerae harbor distinctive genomic elements that encode virulence. The purpose of this study was to elucidate…	PMC4338557	10.7243/2052-7993-2-1	characterization;genome		Vibrio cholerae	N	mostly mBio, a lot of characterixation, broader application to genEpi not presented, there is a phylogenetic tree	NA
First	23856896	2013	Current opinion in critical care	Le, Vien Thi Minh;Diep, Binh An	Selected insights from application of whole-genome sequencing for outbreak investigations.	PURPOSE OF REVIEW: The advent of high-throughput whole-genome sequencing has the potential to revolutionize the conduct of outbreak investigation. Because of its ultimate resolution power for differentiating between closely related pathogen strains, whole-genome sequencing could augment the traditional epidemiologic investigations of infectious disease outbreaks.RECENT FINDINGS: The combination o…	PMC4104273	10.1097/MCC.0b013e3283636b8c	outbreak;genome;transmission		Escherichia coli;Mycobacterium tuberculosis;Staphylococcus aureus;Vibrio cholerae;Klebsiella pneumonia	N	review, no figures	NA
First	24672981	2013	Bulletin de l'Academie nationale de medecine	Burcelin, RÌ©my	[New insights into adipose cell biology].	Our research focuses on the molecular mechanisms controlling glycemia in healthy and diabetic individuals. Diabetes is now considered as a worldwide epidemic by WHO, and is predicted to affect several hundred million people in the near future. Current therapies have failed to prevent or control hyperglycemia, as well as the deleterious cardiovascular consequences of the disease have increased. Ne…	NA	NA	genome;diversity;drug resistance;mBio		Microbiota	N	article not accesible from UBC	NA
First	22623997	2012	PloS one	Arikata, Masahiko;Itoh, Yasushi;Okamatsu, Masatoshi;Maeda, Toshinaga;Shiina, Takashi;Tanaka, Keiko;Suzuki, Shingo;Nakayama, Misako;Sakoda, Yoshihiro;Ishigaki, Hirohito;Takada, Ayato;Ishida, Hideaki;Soda, Kosuke;Pham, Van Loi;Tsuchiya, Hideaki;Nakamura, Shinichiro;Torii, Ryuzo;Shimizu, Takeshi;Inoko, Hidetoshi;Ohkubo, Iwao;Kida, Hiroshi;Ogasawara, Kazumasa	Memory immune responses against pandemic (H1N1) 2009 influenza virus induced by a whole particle vaccine in cynomolgus monkeys carrying Mafa-A1*052:02.	We made an H1N1 vaccine candidate from a virus library consisting of 144 (‰Û_=‰Û_16 HAÌÑ9 NA) non-pathogenic influenza A viruses and examined its protective effects against a pandemic (2009) H1N1 strain using immunologically naÌøve cynomolgus macaques to exclude preexisting immunity and to employ a preclinical study since preexisting immunity in humans previously vaccinated or infected with influ…	PMC3356377	10.1371/journal.pone.0037220	vaccine;outbreak		Haemophilus Influenza	N	mBio, has figures but mostly about immune response	NA
First	22379077	2012	Journal of virology	Ilyushina, Natalia A;Bovin, Nicolai V;Webster, Robert G	Decreased neuraminidase activity is important for the adaptation of H5N1 influenza virus to human airway epithelium.	Highly pathogenic avian H5N1 influenza viruses remain a pandemic threat. Antiviral drugs such as neuraminidase (NA) inhibitors will be crucial for disease control in the event of a pandemic. Should drug-resistant H5N1 viruses develop, all defense strategies will be compromised. To determine the likelihood and mechanisms of emergence of NA inhibitor-resistant H5N1 variants in humans, we serially p…	PMC3347354	10.1128/JVI.06774-11	outbreak;clinical;treatment;drug resistance;vector;control		Haemophilus Influenza	N	mBio, has figures but mostly about immune response	NA
First	22327591	2012	Applied and environmental microbiology	Lee, Sangmi;Ward, T J;Siletzky, R M;Kathariou, S	Two novel type II restriction-modification systems occupying genomically equivalent locations on the chromosomes of Listeria monocytogenes strains.	Listeria monocytogenes is responsible for the potentially life-threatening food-borne disease listeriosis. One epidemic-associated clonal group of L. monocytogenes, epidemic clone I (ECI), harbors a Sau3AI-like restriction-modification (RM) system also present in the same genomic region in certain strains of other lineages. In this study, we identified and characterized two other, novel type II R…	PMC3318782	10.1128/AEM.07203-11	characterization;genome;vector;mBio		Listeria monocytogenes	N	mBio, method, few figures but has phylo-pfge figure	NA
First	21775956	2011	Journal of visualized experiments : JoVE	Schofield, David A;Molineux, Ian J;Westwater, Caroline	ioluminescent' reporter phage for the detection of Category A bacterial pathogens.	Yersinia pestis and Bacillus anthracis are Category A bacterial pathogens that are the causative agents of the plague and anthrax, respectively. Although the natural occurrence of both diseases' is now relatively rare, the possibility of terrorist groups using these pathogens as a bioweapon is real. Because of the disease's inherent communicability, rapid clinical course, and high mortality rate,…	PMC3196166	10.3791/2740	control;outbreak		Bacillus anthracis	N	methods	NA
First	21689012	2011	Genetic testing and molecular biomarkers	GalvÌÁn, Cristian A;Elbarcha, Osvaldo C;FernÌÁndez, Eduardo J;Beltramo, Dante M;Soria, NÌ©stor W	Development of a method to control the RNA extraction and reverse transcription steps for the detection of dengue virus present in human blood samples.	AIMS: Molecular biology techniques based on the detection of genomic sequences by reverse transcription combined with polymerase chain reaction (PCR) have enabled the detection of different RNA viruses in serum or plasma samples. Since the dengue epidemic outbreak declared in Argentina in 2009, numerous patients' samples were analyzed for the acute phase of infection. One of the main methodologic…	NA	NA	mBio;genome;outbreak		Dengue virus	N	methods	NA
First	21551300	2011	Journal of bacteriology	Chen, Y;Strain, E A;Allard, M;Brown, E W	Genome sequences of Listeria monocytogenes strains J1816 and J1-220, associated with human outbreaks.	Listeria monocytogenes has caused numerous human outbreaks. Here we report draft genomes of L. monocytogenes J1816 and J1-220, which belong to epidemic clones II and IV, respectively. Whole-genome sequence analysis of these strains provides a tool for studying the short-term evolution of these epidemic clones.	PMC3133268	10.1128/JB.05048-11	characterization;outbreak;genome		Listeria monocytogenes	N	no figures, not tables, just genome sequence announcement	NA
First	21295072	2011	Pharmacology &amp; therapeutics	Cani, Patrice D;Delzenne, Nathalie M	The gut microbiome as therapeutic target.	Obesity, type-2 diabetes and low-grade inflammation are becoming worldwide epidemics. In this regard, the literature provides a novel concept that we call &quot;MicrObesity&quot; (Microbes and Obesity), which is devoted to deciphering the specific role of dysbiosis and its impact on host metabolism and energy storage. In the present review, we discuss novel findings that may partly explain how th…	NA	NA	genome;diversity;drug resistance		Microbiota	N	not accessible from UBC	NA
First	19286788	2009	Applied and environmental microbiology	Lan, Shih-Feng;Huang, Chung-Ho;Chang, Chuan-Hsiung;Liao, Wei-Chao;Lin, I-Hsuan;Jian, Wan-Neng;Wu, Yueh-Gin;Chen, Shau-Yan;Wong, Hin-Chung	Characterization of a new plasmid-like prophage in a pandemic Vibrio parahaemolyticus O3:K6 strain.	Vibrio parahaemolyticus is a common food-borne pathogen that is normally associated with seafood. In 1996, a pandemic O3:K6 strain abruptly appeared and caused the first pandemic of this pathogen to spread throughout many Asian countries, America, Europe, and Africa. The role of temperate bacteriophages in the evolution of this pathogen is of great interest. In this work, a new temperate phage, V…	PMC2681713	10.1128/AEM.02483-08	outbreak;vector		Vibrio cholerae;Vibrio parahaemolyticus	N	mbio, mostly labe picture, little gen Epi	NA
First	18446190	2008	PloS one	Doublet, BenoÌ¨t;Golding, George R;Mulvey, Michael R;Cloeckaert, Axel	Secondary chromosomal attachment site and tandem integration of the mobilizable Salmonella genomic island 1.	BACKGROUND: The Salmonella genomic island 1 is an integrative mobilizable element (IME) originally identified in epidemic multidrug-resistant Salmonella enterica serovar Typhimurium (S. Typhimurium) DT104. SGI1 contains a complex integron, which confers various multidrug resistance phenotypes due to its genetic plasticity. Previous studies have shown that SGI1 integrates site-specifically into th…	PMC2297512	10.1371/journal.pone.0002060	genome;drug resistance;clinical;diagnosis		Escherichia coli;Salmonella Enterica	N	mbio, mostly lab picture	NA
First	18164873	2008	Gene	Kamruzzaman, Muhammad;Nishibuchi, Mitsuaki	Detection and characterization of a functional insertion sequence, ISVpa2, in Vibrio parahaemolyticus.	PCR analysis of the pandemic strain of Vibrio parahaemolyticus, KX-V237 (total genome sequenced) showed a subculture where the size of the amplicons had increased. The purpose of this study was to analyze the mechanism of this change. We found a 1,243-bp DNA sequence inserted in one of the pandemic marker genes in this strain. The inserted DNA sequence possessed the genetic structures shared by i…	NA	NA	outbreak;characterization;mBio;genome		Vibrio parahaemolyticus	N	mbio, mostly lab picture	NA
First	17488094	2007	Biochemistry	Sharma, Kulbhushan;Surjit, Milan;Satija, Namita;Liu, Boping;Chow, Vincent T K;Lal, Sunil K	The 3a accessory protein of SARS coronavirus specifically interacts with the 5'UTR of its genomic RNA, Using a unique 75 amino acid interaction domain.	More than four years have passed since the outbreak of the severe acute respiratory syndrome (SARS) epidemic, and still very little is known about the molecular biology and pathogenesis of this deadly virus. Among the accessory proteins of the SARS coronavirus (SARS-CoV), the 3a protein has been shown to interact with the spike, envelope, and membrane glycoprotein and has recently been establishe…	NA	NA	outbreak		SARS Coronavirus	N	mbio, mostly lab picture	NA
First	16280702	2005	Journal of acquired immune deficiency syndromes (1999)	Vidal, Nicole;Mulanga, Claire;Bazepeo, Samuel Edidi;Mwamba, Jeanne Kasali;Tshimpaka, Jean-Willy;Kashi, Mulowayi;Mama, Nicasia;Laurent, Christian;Lepira, Francois;Delaporte, Eric;Peeters, Martine	Distribution of HIV-1 variants in the Democratic Republic of Congo suggests increase of subtype C in Kinshasa between 1997 and 2002.	The Democratic Republic of Congo (DRC) is characterized by low and stable HIV prevalences and high HIV-1 genetic diversity and is most probably the epicenter of HIV-1 group M. Our major goal was to study the distribution of HIV-1 variants over a 5-year period against a background of political instability and civil war. A total of 288 HIV-1-positive samples collected in 2002 from sentinel populati…	NA	NA	clinical;diagnosis;geography;genome;diversity;outbreak;international;phylogeny;surveillance		Human Immunodeficy Virus	N	not accessible from UBC	NA
First	27407775	2005	Medical journal, Armed Forces India	Gupta, R M;Sahni, A K;Jena, J;Nema, S K	Genomic Diversity of Human Immunodeficiency Viruses.	BACKGROUND: Globally circulating strains of human immunodeficiency virus type one (HIV-1) exhibit an extraordinary degree of genetic diversity. Sequences derived from HIV-1 strains have historically been classified on the basis of their phylogenetic relationships. The viruses have been classified into groups, subtypes or clades and circulating recombinant forms (CRFs). Groups were originally name…	PMC4925574	10.1016/S0377-1237(05)80171-6	characterization;genome;diversity;outbreak;vaccine;phylogeny;surveillance		Human Immunodeficy Virus	N	one figure but blurry and just a map with some annotations	NA
First	15505215	2004	Proceedings of the National Academy of Sciences of the United States of America	BÌ_ckhed, Fredrik;Ding, Hao;Wang, Ting;Hooper, Lora V;Koh, Gou Young;Nagy, Andras;Semenkovich, Clay F;Gordon, Jeffrey I	The gut microbiota as an environmental factor that regulates fat storage.	New therapeutic targets for noncognitive reductions in energy intake, absorption, or storage are crucial given the worldwide epidemic of obesity. The gut microbial community (microbiota) is essential for processing dietary polysaccharides. We found that conventionalization of adult germ-free (GF) C57BL/6 mice with a normal microbiota harvested from the distal intestine (cecum) of conventionally r…	PMC524219	10.1073/pnas.0407076101	genome;diversity;drug resistance		Microbiota	N	Mbio, lab pictures and in mice	NA
First	15231789	2004	Journal of bacteriology	Bacciu, Donatella;Falchi, Giovanni;Spazziani, Alessandra;Bossi, Lionello;Marogna, Gavino;Leori, Guido Sisinnio;Rubino, Salvatore;Uzzau, Sergio	Transposition of the heat-stable toxin astA gene into a gifsy-2-related prophage of Salmonella enterica serovar Abortusovis.	The horizontal transfer and acquisition of virulence genes via mobile genetic elements have been a major driving force in the evolution of Salmonella pathogenicity. Serovars of Salmonella enterica carry variable assortments of phage-encoded virulence genes, suggesting that temperate phages play a pivotal role in this process. Epidemic isolates of S. enterica serovar Typhimurium are consistently l…	PMC438552	10.1128/JB.186.14.4568-4574.2004	clinical;diagnosis		Escherichia coli;Salmonella Enterica	N	mBio, lab pictures no tree	NA
First	15041181	2004	Virus research	Barrero, Paola R;Mistchenko, Alicia S	Complete genome sequencing of dengue virus type 1 isolated in Buenos Aires, Argentina.	Dengue (DEN) constitutes a major viral arthropod-borne human illness. South America was last considered free of dengue two decades ago when a dramatic increase in the number of dengue fever and hemorrhagic dengue cases had been reported. Five viruses were isolated in Buenos Aires City from the 1999-2000 Paraguay outbreak. RT-PCRs obtained directly from plasma were cloned into pGemT vectors and se…	NA	NA	clinical;diagnosis;characterization;genome;vector;phylogeny		Dengue virus	N	completed genome announcement, has phylo tree for context	NA
First	14527350	2003	Chinese medical journal	Li, Lanjuan;Wang, Zhigang;Lu, Yiyu;Bao, Qiyu;Chen, Suhong;Wu, Nanping;Cheng, Suyun;Weng, Jingqing;Zhang, Yanjun;Yan, Juying;Mei, Lingling;Wang, Xiaomeng;Zhu, Hanping;Yu, Yingpu;Zhang, Minli;Li, Minhong;Yao, Jun;Lu, Qunying;Yao, Pingping;Bo, Xiaochen;Wo, Jianer;Wang, Shengqi;Hu, Songnian	Severe acute respiratory syndrome-associated coronavirus genotype and its characterization.	OBJECTIVE: To study the severe acute respiratory syndrome (SARS)-associated coronavirus genotype and its characteristics.METHODS: A SARS-associated coronavirus isolate named ZJ01 was obtained from throat swab samples taken from a patient in Hangzhou, Zhejing province. The complete genome sequence of ZJ01 consisted of 29,715 bp (GenBank accession: AY297028, version: gi: 30910859). Seventeen SARS-a…	NA	NA	genome;phylogeny		SARS Coronavirus	N	not accessible from UBC	NA
First	11220978	2001	Zhurnal mikrobiologii, epidemiologii, i immunobiologii	Smirnova, N I;Kirillina, O A;Kutyrev, V V	[Genetic markers of epidemic strains of Vibrio cholerae].	In this review new data on the key pathogenicity genes of V. cholerae are presented. As shown on the basis of the analysis of the latest information on the structure of the genomes of different V. cholerae strains, structural genes ctxAB coding cholera toxin may not serve as the only marker of epidemically dangerous strains. More complete and reliable information for the evaluation of the epidemi…	NA	NA	mBio;characterization;outbreak		Vibrio cholerae	N	not accessible from UBC
First	27380549	2016	Microbial drug resistance (Larchmont, N.Y.)	Oikonomou, Olga;Liakopoulos, Apostolos;Phee, Lynette M;Betts, Jonathan;Mevius, Dik;Wareham, David W	Providencia stuartii Isolates from Greece: Co-Carriage of Cephalosporin (blaSHV-5, blaVEB-1), Carbapenem (blaVIM-1), and Aminoglycoside (rmtB) Resistance Determinants by a Multidrug-Resistant Outbreak Clone.	Providencia stuartii has emerged as an important nosocomial pathogen. We describe an outbreak due to a multidrug-resistant strain over a 4-month period in a critical care unit in Athens. Molecular typing revealed each of the isolates to be clonally related with coresistance to cephalosporins, carbapenems, aminoglycosides, and quinolones. Each isolate contained a 220-kb multi-replicon (IncA/C and …	NA	NA	drug resistance;outbreak;hospital;characterization		Escherichia coli	N	No whole genome sequencing; not accesible through UBC	NA
First	27587679	2016	Bioinformatics (Oxford, England)	Trappe, Kathrin;Marschall, Tobias;Renard, Bernhard Y	Detecting horizontal gene transfer by mapping sequencing reads across species boundaries.	MOTIVATION: Horizontal gene transfer (HGT) is a fundamental mechanism that enables organisms such as bacteria to directly transfer genetic material between distant species. This way, bacteria can acquire new traits such as antibiotic resistance or pathogenic toxins. Current bioinformatics approaches focus on the detection of past HGT events by exploring phylogenetic trees or genome composition in…	NA	NA	mBio;phylogeny;drug resistance		Escherichia coli	N	method, figures are workflow	NA
First	28662761	2017	Euro surveillance : bulletin Europeen sur les maladies transmissibles = European communicable disease bulletin	SchjÌürring, Susanne;Stegger, Marc;KjelsÌü, Charlotte;Lilje, Berit;Bangsborg, Jette M;Petersen, Randi F;David, Sophia;Uldum, SÌüren A	Genomic investigation of a suspected outbreak of Legionella pneumophila ST82 reveals undetected heterogeneity by the present gold-standard methods, Denmark, July to November 2014.	Between July and November 2014, 15 community-acquired cases of Legionnaireså« disease (LD), including four with Legionella pneumophila serogroup 1 sequence type (ST) 82, were diagnosed in Northern Zealand, Denmark. An outbreak was suspected. No ST82 isolates were found in environmental samples and no external source was established. Four putative-outbreak ST82 isolates were retrospectively subjec…	PMC5490456	10.2807/1560-7917.ES.2017.22.25.30558	genome;outbreak;phylogeny;community	genome;outbreak;phylogeny;international;geography	Legionella pneumophila	Y		NA
First	28369261	2017	Clinical infectious diseases : an official publication of the Infectious Diseases Society of America	Gorrie, Claire L;Mirceta, Mirjana;Wick, Ryan R;Edwards, David J;Thomson, Nicholas R;Strugnell, Richard A;Pratt, Nigel;Garlick, Jill;Watson, Kerrie;Pilcher, David;McGloughlin, Steven;Spelman, Denis W;Jenney, Adam W J;Holt, Kathryn E	Gastrointestinal carriage is a major reservoir of K. pneumoniae infection in intensive care patients.	Klebsiella pneumoniae (Kp) is an opportunistic pathogen and leading cause of hospital-associated infections. Intensive care unit (ICU) patients are particularly at risk. Kp is part of the healthy human microbiome, providing a potential reservoir for infection. However, the frequency of gut colonization and its contribution to infections are not well characterized.</AbstractText>: Klebsiella pneum…	NA	https://doi.org/10.1093/cid/cix270	whole genome;diversity;surveillance;hospital;transmission	genome;diversity;outbreak;hospital;transmission	Microbiota;Klebsiella pneumonia	Y		NA
First	28277218	2017	Euro surveillance : bulletin Europeen sur les maladies transmissibles = European communicable disease bulletin	Briand, FranÌ¤ois-Xavier;Schmitz, Audrey;Ogor, Katell;Le Prioux, AurÌ©lie;Guillou-Cloarec, CÌ©cile;Guillemoto, Carole;AllÌ©e, Chantal;Le Bras, Marie-Odile;Hirchaud, Edouard;Quenault, HÌ©lÌ¬ne;Touzain, Fabrice;Cherbonnel-Pansart, Martine;Lemaitre, Evelyne;Courtillon, CÌ©line;Gares, HÌ©lÌ¬ne;Daniel, Patrick;Fediaevsky, Alexandre;Massin, Pascale;Blanchard, Yannick;Eterradossi, Nicolas;van der Werf, …	Emerging highly pathogenic H5 avian influenza viruses in France during winter 2015/16: phylogenetic analyses and markers for zoonotic potential.	Several new highly pathogenic (HP) H5 avian influenza virus (AIV) have been detected in poultry farms from south-western France since November 2015, among which an HP H5N1. The zoonotic potential and origin of these AIVs immediately became matters of concern. One virus of each subtype H5N1 (150169a), H5N2 (150233) and H5N9 (150236) was characterised. All proved highly pathogenic for poultry as de…	PMC5356430	10.2807/1560-7917.ES.2017.22.9.30473	outbreak;phylogeny	genome;outbreak;phylogeny;vector	Haemophilus Influenza	Y		NA
First	27713836	2016	Microbial genomics	van Hal, Sebastiaan J;Ip, Camilla L C;Ansari, M Azim;Wilson, Daniel J;Espedido, Bjorn A;Jensen, Slade O;Bowden, Rory	Evolutionary dynamics of Enterococcus faecium reveals complex genomic relationships between isolates with independent emergence of vancomycin resistance.	Enterococcus faecium, a major cause of hospital-acquired infections, remains problematic because of its propensity to acquire resistance to vancomycin, which currently is considered first-line therapy. Here, we assess the evolution and resistance acquisition dynamics of E. faecium in a clinical context using a series of 132 bloodstream infection isolates from a single hospital. All isolates, of w…	PMC5049587	10.1099/mgen.0.000048	control;drug resistance;mBio;genome;cluster	control;drug resistance;mBio;genome;cluster;whole genome	Enterococcus faecium	Y		NA
First	27682810	2016	PloS one	Cholleti, Harindranath;Hayer, Juliette;Abilio, Ana Paula;Mulandane, Fernando Chanisso;Verner-Carlsson, Jenny;Falk, Kerstin I;Fafetine, Jose M;Berg, Mikael;BlomstrÌ¦m, Anne-Lie	Discovery of Novel Viruses in Mosquitoes from the Zambezi Valley of Mozambique.	Mosquitoes carry a wide variety of viruses that can cause vector-borne infectious diseases and affect both human and veterinary public health. Although Mozambique can be considered a hot spot for emerging infectious diseases due to factors such as a rich vector population and a close vector/human/wildlife interface, the viral flora in mosquitoes have not previously been investigated. In this stud…	PMC5040392	10.1371/journal.pone.0162751	surveillance;genome;phylogeny	surveillance;genome;phylogeny;diversity;vector	Microbiota	Y		NA
First	27548315	2016	Nature genetics	Feasey, Nicholas A;Hadfield, James;Keddy, Karen H;Dallman, Timothy J;Jacobs, Jan;Deng, Xiangyu;Wigley, Paul;Barquist Barquist, Lars;Langridge, Gemma C;Feltwell, Theresa;Harris, Simon R;Mather, Alison E;Fookes, Maria;Aslett, Martin;Msefula, Chisomo;Kariuki, Samuel;Maclennan, Calman A;Onsare, Robert S;Weill, FranÌ¤ois-Xavier;Le Hello, Simon;Smith, Anthony M;McClelland, Michael;Desai, Prerak;Parry, …	Distinct Salmonella Enteritidis lineages associated with enterocolitis in high-income settings and invasive disease in low-income settings.	An epidemiological paradox surrounds Salmonella enterica serovar Enteritidis. In high-income settings, it has been responsible for an epidemic of poultry-associated, self-limiting enterocolitis, whereas in sub-Saharan Africa it is a major cause of invasive nontyphoidal Salmonella disease, associated with high case fatality. By whole-genome sequence analysis of 675 isolates of S. Enteritidis from …	PMC5047355	10.1038/ng.3644	drug resistance;genome;clinical;diagnosis	drug resistance;whole genome;outbreak;international;phylogeny;accessory genome	Salmonella Enterica	Y		NA
First	27458211	2016	Antimicrobial agents and chemotherapy	Wallace, Lalena;Daugherty, Sean C;Nagaraj, Sushma;Johnson, J Kristie;Harris, Anthony D;Rasko, David A	Use of Comparative Genomics To Characterize the Diversity of Acinetobacter baumannii Surveillance Isolates in a Health Care Institution.	Despite the increasing prevalence of the nosocomial pathogen Acinetobacter baumannii, little is known about which genomic components contribute to clinical presentation of this important pathogen. Most whole-genome comparisons of A. baumannii have focused on specific genomic regions associated with phenotypes in a limited number of genomes. In this work, we describe the results of a whole-genome …	PMC5038335	10.1128/AAC.00477-16	characterization;genotype;drug resistance;control	characterization;genotype;drug resistance;surveillence; hospital	Acinetobact baumannii	Y		NA
First	27432597	2016	The Journal of antimicrobial chemotherapy	Jacobsson, Susanne;Golparian, Daniel;Cole, Michelle;Spiteri, Gianfranco;Martin, Irene;Bergheim, Thea;Borrego, Maria JosÌ©;Crowley, Brendan;Crucitti, Tania;Van Dam, Alje P;Hoffmann, Steen;Jeverica, Samo;Kohl, Peter;Mlynarczyk-Bonikowska, Beata;Pakarna, Gatis;Stary, Angelika;Stefanelli, Paola;Pavlik, Peter;Tzelepi, Eva;Abad, Raquel;Harris, Simon R;Unemo, Magnus	WGS analysis and molecular resistance mechanisms of azithromycin-resistant (MIC &gt;2 mg/L) Neisseria gonorrhoeae isolates in Europe from 2009 to 2014.	OBJECTIVES: To elucidate the genome-based epidemiology and phylogenomics of azithromycin-resistant (MIC &gt;2 mg/L) Neisseria gonorrhoeae strains collected in 2009-14 in Europe and clarify the azithromycin resistance mechanisms.METHODS: Seventy-five azithromycin-resistant (MIC 4 to &gt;256 mg/L) N. gonorrhoeae isolates collected in 17 European countries during 2009-14 were examined using antimicr…	NA	NA	genome;diversity;drug resistance;mBio		Neisseria gonorrhoeae	Y		NA
First	27338677	2016	Epidemiology and infection	Butcher, H;Elson, R;Chattaway, M A;Featherstone, C A;Willis, C;Jorgensen, F;Dallman, T J;Jenkins, C;McLAUCHLIN, J;Beck, C R;Harrison, S	Whole genome sequencing improved case ascertainment in an outbreak of Shiga toxin-producing Escherichia coli O157 associated with raw drinking milk.	Five cases of STEC O157 phage type (PT) 21/28 reported consumption of raw cows' drinking milk (RDM) produced at a dairy farm in the South West of England. STEC O157 PT21/28 was isolated from faecal specimens from milking cows on the implicated farm. Whole genome sequencing (WGS) showed that human and cattle isolates were the same strain. Further analysis of WGS data confirmed that sequences of is…	NA	NA	outbreak;transmission;genome;mBio;geography		Escherichia coli	Y		NA
First	26932656	2016	BMC infectious diseases	Ochwoto, Missiani;Kimotho, James H;Oyugi, Julius;Okoth, Fredrick;Kioko, Henry;Mining, Simeon;Budambula, Nancy L M;Giles, Elizabeth;Andonov, Anton;Songok, Elijah;Osiowy, Carla	Hepatitis B infection is highly prevalent among patients presenting with jaundice in Kenya.	BACKGROUND: Viral hepatitis is a major concern worldwide, with hepatitis A (HAV) and E (HEV) viruses showing sporadic outbreaks while hepatitis B (HBV) and C (HCV) viruses are associated with chronic hepatitis, cirrhosis and hepatocellular carcinoma. The present study determined the proportion, geographic distribution and molecular characterization of hepatitis viruses among patients seeking medi…	PMC4774020	10.1186/s12879-016-1409-2	characterization;outbreak;international;genotype;cancer;clinical;diagnosis		Hepatitis B	Y		NA
First	26924208	2016	Scientific reports	Pyke, Alyssa T;Moore, Peter R;Taylor, Carmel T;Hall-Mendelin, Sonja;Cameron, Jane N;Hewitson, Glen R;Pukallus, Dennis S;Huang, Bixing;Warrilow, David;van den Hurk, Andrew F	Highly divergent dengue virus type 1 genotype sets a new distance record.	Dengue viruses (DENVs) are the leading cause of mosquito-borne viral disease of humans. They exist in both endemic and sylvatic ecotypes. In 2014, a viremic patient who had recently visited the rainforests of Brunei returned to Australia displaying symptoms consistent with DENV infection. A unique DENV strain was subsequently isolated from the patient, which we propose belongs to a new genotype w…	PMC4770315	10.1038/srep22356	characterization;vector;clinical;diagnosis;phylogeny		Dengue virus	Y		NA
First	26889031	2016	Journal of virology	Rodriguez-Roche, Rosmari;Blanc, HervÌ©;BorderÌ_a, Antonio V;DÌ_az, Gisell;Henningsson, Rasmus;Gonzalez, Daniel;Santana, Emidalys;Alvarez, Mayling;Castro, Osvaldo;Fontes, Magnus;Vignuzzi, Marco;Guzman, Maria G	Increasing Clinical Severity during a Dengue Virus Type 3 Cuban Epidemic: Deep Sequencing of Evolving Viral Populations.	During the dengue virus type 3 (DENV-3) epidemic that occurred in Havana in 2001 to 2002, severe disease was associated with the infection sequence DENV-1 followed by DENV-3 (DENV-1/DENV-3), while the sequence DENV-2/DENV-3 was associated with mild/asymptomatic infections. To determine the role of the virus in the increasing severity demonstrated during the epidemic, serum samples collected at di…	PMC4836355	10.1128/JVI.02647-15	characterization;genome;diversity;phylogeny;genotype	characterization;genome;diversity;phylogeny;genotype;clinical;outcome	Dengue virus	Y		NA
First	26884428	2016	mBio	Glaser, Philippe;Martins-SimÌµes, PatrÌ_cia;Villain, Adrien;Barbier, Maxime;Tristan, Anne;Bouchier, Christiane;Ma, Laurence;Bes, Michele;Laurent, Frederic;Guillemot, Didier;Wirth, Thierry;Vandenesch, FranÌ¤ois	Demography and Intercontinental Spread of the USA300 Community-Acquired Methicillin-Resistant Staphylococcus aureus Lineage.	Community-acquired methicillin-resistant Staphylococcus aureus (CA-MRSA) was recognized worldwide during the 1990s; in less than a decade, several genetically distinct CA-MRSA lineages carrying Panton-Valentine leukocidin genes have emerged on every continent. Most notably, in the United States, the sequence type 18-IV (ST8-IV) clone known as USA300 has become highly prevalent, outcompeting methi…	PMC4752609	10.1128/mBio.02183-15	drug resistance;mBio;characterization;outbreak;phylogeny;community;genome		Staphylococcus aureus	Y		NA
First	26824943	2016	Antimicrobial agents and chemotherapy	Karah, Nabil;Dwibedi, Chinmay Kumar;SjÌ¦strÌ¦m, Karin;Edquist, Petra;Johansson, Anders;Wai, Sun Nyunt;Uhlin, Bernt Eric	Novel Aminoglycoside Resistance Transposons and Transposon-Derived Circular Forms Detected in Carbapenem-Resistant Acinetobacter baumannii Clinical Isolates.	Acinetobacter baumannii has emerged as an important opportunistic pathogen equipped with a growing number of antibiotic resistance genes. Our study investigated the molecular epidemiology and antibiotic resistance features of 28 consecutive carbapenem-resistant clinical isolates of A. baumannii collected throughout Sweden in 2012 and 2013. The isolates mainly belonged to clonal complexes (CCs) wi…	PMC4776018	10.1128/AAC.02143-15	drug resistance;outbreak;hospital;genome;phylogeny;mBio	drug resistance;surveillence;genome;phylogeny;mBio;geography	Acinetobact baumannii	Y		NA
First	26608881	2015	Euro surveillance : bulletin Europeen sur les maladies transmissibles = European communicable disease bulletin	Mossong, JoÌÇl;Decruyenaere, FrÌ©dÌ©ric;Moris, Gilbert;Ragimbeau, Catherine;Olinger, Christophe M;Johler, Sophia;Perrin, Monique;Hau, Patrick;Weicherding, Pierre	Investigation of a staphylococcal food poisoning outbreak combining case-control, traditional typing and whole genome sequencing methods, Luxembourg, June 2014.	In June 2014, a staphylococcal food poisoning outbreak occurred at an international equine sports event in Luxembourg requiring the hospitalisation of 31 persons. We conducted a microbiological investigation of patients and buffet items, a case-control study and a carriage study of catering staff. Isolates of Staphylococcus aureus from patients, food and catering staff were characterised and comp…	NA	NA	genome;outbreak;cluster;characterization;genotype		Staphylococcus aureus	Y		NA
First	26220969	2015	mBio	Pecora, Nicole D;Li, Ning;Allard, Marc;Li, Cong;Albano, Esperanza;Delaney, Mary;Dubois, Andrea;Onderdonk, Andrew B;Bry, Lynn	Genomically Informed Surveillance for Carbapenem-Resistant Enterobacteriaceae in a Health Care System.	Carbapenem-resistant Enterobacteriaceae (CRE) are an urgent public health concern. Rapid identification of the resistance genes, their mobilization capacity, and strains carrying them is essential to direct hospital resources to prevent spread and improve patient outcomes. Whole-genome sequencing allows refined tracking of both chromosomal traits and associated mobile genetic elements that harbor…	PMC4551976	10.1128/mBio.01030-15	drug resistance;mBio;genome;characterization;control	drug resistance;mBio;genome;characterization;control;hospital	Klebsiella pneumonia	Y		NA
First	26166496	2015	Japanese journal of infectious diseases	Ying, Jun;Lu, Junwan;Zong, Li;Li, Ailing;Pan, Ruowang;Cheng, Cong;Li, Kunpeng;Chen, Liqiang;Ying, Jianchao;Tou, Huifen;Zhu, Chuanxin;Xu, Teng;Yi, Huiguang;Li, Jinsong;Ni, Liyan;Xu, Zuyuan;Bao, Qiyu;Li, Peizhen	Molecular Epidemiology and Characterization of Genotypes of Acinetobacter baumannii Isolates from Regions of South China.	The aim of this study was to analyze the molecular epidemiologic characteristics of Acinetobacter baumannii. A total of 398 isolates were collected in 7 regions of South China from January to June of 2012. Drug sensitivity was tested toward 15 commonly used antibiotics; thus, 146 multi-drug-resistant strains (resistant to more than 7 drugs) were identified, representing 36.7% of all isolates. Pul…	NA	NA	genotype;genome;drug resistance;characterization		Acinetobact baumannii	Y		NA
First	26135865	2015	Journal of clinical microbiology	Ruppitsch, Werner;Pietzka, Ariane;Prior, Karola;Bletz, Stefan;Fernandez, Haizpea Lasa;Allerberger, Franz;Harmsen, Dag;Mellmann, Alexander	Defining and Evaluating a Core Genome Multilocus Sequence Typing Scheme for Whole-Genome Sequence-Based Typing of Listeria monocytogenes.	Whole-genome sequencing (WGS) has emerged today as an ultimate typing tool to characterize Listeria monocytogenes outbreaks. However, data analysis and interlaboratory comparability of WGS data are still challenging for most public health laboratories. Therefore, we have developed and evaluated a new L. monocytogenes typing scheme based on genome-wide gene-by-gene comparisons (core genome multilo…	PMC4540939	10.1128/JCM.01193-15	genome;outbreak;genotype;characterization		Listeria monocytogenes	Y	Note: bioinf method, but with analysis of outbreaks, so its relevant	NA
First	25967999	2015	BMJ open	Haller, Sebastian;Eller, Christoph;Hermes, Julia;Kaase, Martin;Steglich, Matthias;Radoni€à, Aleksandar;Dabrowski, Piotr Wojtek;Nitsche, Andreas;Pfeifer, Yvonne;Werner, Guido;Wunderle, Werner;Velasco, Edward;Abu Sin, Muna;Eckmanns, Tim;NÌ_bel, Ulrich	What caused the outbreak of ESBL-producing Klebsiella pneumoniae in a neonatal intensive care unit, Germany 2009 to 2012? Reconstructing transmission with epidemiological analysis and whole-genome sequencing.	OBJECTIVE: We aimed to retrospectively reconstruct the timing of transmission events and pathways in order to understand why extensive preventive measures and investigations were not sufficient to prevent new cases.METHODS: We extracted available information from patient charts to describe cases and to compare them to the normal population of the ward. We conducted a cohort study to identify risk…	PMC4431171	10.1136/bmjopen-2014-007397	drug resistance;outbreak;hospital;genome;mBio	drug resistance;outbreak;hospital;genome;transmission	Klebsiella pneumonia	Y		NA
First	25903575	2015	Journal of clinical microbiology	Stoesser, N;Sheppard, A E;Moore, C E;Golubchik, T;Parry, C M;Nget, P;Saroeun, M;Day, N P J;Giess, A;Johnson, J R;Peto, T E A;Crook, D W;Walker, A S	Extensive Within-Host Diversity in Fecally Carried Extended-Spectrum-Beta-Lactamase-Producing Escherichia coli Isolates: Implications for Transmission Analyses.	Studies of the transmission epidemiology of antimicrobial-resistant Escherichia coli, such as strains harboring extended-spectrum beta-lactamase (ESBL) genes, frequently use selective culture of rectal surveillance swabs to identify isolates for molecular epidemiological investigation. Typically, only single colonies are evaluated, which risks underestimating species diversity and transmission ev…	PMC4473215	10.1128/JCM.00378-15	drug resistance;genome;diversity	drug resistance;genome;diversity;transmission	Escherichia coli	Y		NA
First	25903077	2015	Genome biology	Hsu, Li-Yang;Harris, Simon R;Chlebowicz, Monika A;Lindsay, Jodi A;Koh, Tse-Hsien;Krishnan, Prabha;Tan, Thean-Yen;Hon, Pei-Yun;Grubb, Warren B;Bentley, Stephen D;Parkhill, Julian;Peacock, Sharon J;Holden, Matthew T G	Evolutionary dynamics of methicillin-resistant Staphylococcus aureus within a healthcare system.	BACKGROUND: In the past decade, several countries have seen gradual replacement of endemic multi-resistant healthcare-associated methicillin-resistant Staphylococcus aureus (MRSA) with clones that are more susceptible to antibiotic treatment. One example is Singapore, where MRSA ST239, the dominant clone since molecular profiling of MRSA began in the mid-1980s, has been replaced by ST22 isolates …	PMC4407387	10.1186/s13059-015-0643-z	drug resistance;genome;diversity;mBio	drug resistance;genome;diversity;mBio;hospital;geography	Staphylococcus aureus	Y		NA
First	25900487	2015	Journal of the American Geriatrics Society	Pagani, Leonardo;Thomas, Yves;Huttner, Benedikt;Sauvan, ValÌ©rie;Notaridis, Grigorios;Kaiser, Laurent;Iten, Anne;Pittet, Didier;Harbarth, Stephan	Transmission and effect of multiple clusters of seasonal influenza in a Swiss geriatric hospital.	OBJECTIVES: To investigate a nosocomial outbreak of influenza.DESIGN: Prospective outbreak investigation with active case finding and molecular typing.SETTING: A large academic geriatric hospital in Switzerland.PARTICIPANTS: Elderly hospitalized adults.MEASUREMENTS: Based on syndromic surveillance, a nosocomial influenza outbreak was suspected in February 2012. All suspected cases were screened f…	NA	NA	outbreak;mBio		Haemophilus Influenza	Y		NA
First	25837569	2015	The Lancet. Infectious diseases	Greninger, Alexander L;Naccache, Samia N;Messacar, Kevin;Clayton, Anna;Yu, Guixia;Somasekar, Sneha;Federman, Scot;Stryke, Doug;Anderson, Christopher;Yagi, Shigeo;Messenger, Sharon;Wadford, Debra;Xia, Dongxiang;Watt, James P;Van Haren, Keith;Dominguez, Samuel R;Glaser, Carol;Aldrovandi, Grace;Chiu, Charles Y	A novel outbreak enterovirus D68 strain associated with acute flaccid myelitis cases in the USA (2012-14): a retrospective cohort study.	BACKGROUND: Enterovirus D68 was implicated in a widespread outbreak of severe respiratory illness across the USA in 2014 and has also been reported sporadically in patients with acute flaccid myelitis. We aimed to investigate the association between enterovirus D68 infection and acute flaccid myelitis during the 2014 enterovirus D68 respiratory outbreak in the USA.METHODS: Patients with acute fla…	NA	NA	control;genome;phylogeny;diversity		Microbiota; Enterovirus D68	Y		NA
First	25736880	2015	mBio	Baines, Sarah L;Holt, Kathryn E;Schultz, Mark B;Seemann, Torsten;Howden, Brian O;Jensen, Slade O;van Hal, Sebastiaan J;Coombs, Geoffrey W;Firth, Neville;Powell, David R;Stinear, Timothy P;Howden, Benjamin P	Convergent adaptation in the dominant global hospital clone ST239 of methicillin-resistant Staphylococcus aureus.	Infections caused by highly successful clones of hospital-associated methicillin-resistant Staphylococcus aureus (HA-MRSA) are a major public health burden. The globally dominant sequence type 239 (ST239) HA-MRSA clone has persisted in the health care setting for decades, but the basis of its success has not been identified. Taking a collection of 123 ST239 isolates spanning 32 years, we have use…	PMC4358018	10.1128/mBio.00080-15	drug resistance;genome;diversity;outbreak;hospital		Staphylococcus aureus	Y		NA
First	25732036	2015	eLife	Guerra-AssunÌ¤Ì£o, J A;Crampin, A C;Houben, R M G J;Mzembe, T;Mallard, K;Coll, F;Khan, P;Banda, L;Chiwaya, A;Pereira, R P A;McNerney, R;Fine, P E M;Parkhill, J;Clark, T G;Glynn, J R	Large-scale whole genome sequencing of M. tuberculosis provides insights into transmission in a high prevalence area.	To improve understanding of the factors influencing tuberculosis transmission and the role of pathogen variation, we sequenced all available specimens from patients diagnosed over 15 years in a whole district in Malawi. Mycobacterium tuberculosis lineages were assigned and transmission networks constructed, allowing ‰ä_10 single nucleotide polymorphisms (SNPs) difference. We defined disease as du…	PMC4384740	10.7554/eLife.05166	genome;characterization;transmission;drug resistance;phylogeny		Mycobacterium tuberculosis	Y		NA
First	25583750	2015	The Journal of antimicrobial chemotherapy	Willmann, Matthias;Bezdan, Daniela;Zapata, Luis;Susak, Hana;Vogel, Wichard;SchrÌ¦ppel, Klaus;Liese, Jan;Weidenmaier, Christopher;Autenrieth, Ingo B;Ossowski, Stephan;Peter, Silke	Analysis of a long-term outbreak of XDR Pseudomonas aeruginosa: a molecular epidemiological study.	OBJECTIVES: Here we report on a long-term outbreak from 2009 to 2012 with an XDR Pseudomonas aeruginosa on two wards at a university hospital in southern Germany.METHODS: Whole-genome sequencing was performed on the outbreak isolates and a core genome was constructed for molecular epidemiological analysis. We applied a time-place-sequence algorithm to improve estimation of transmission probabilit…	NA	NA	outbreak;control;genome;phylogeny	outbreak;control;genome;phylogeny;drug resistance;hospital	Pseudomona aeruginosa	Y		NA
First	25413141	2014	Transfusion	PessÌ«a, Rodrigo;Watanabe, Jaqueline Tomoko;Calabria, Paula;Alencar, Cecilia Salete;Loureiro, Paula;Lopes, Maria Esther;Proetti, Anna Barbara;FÌ©lix, Alvina Clara;Sabino, Ester C;Busch, Michael P;Sanabani, Sabri S	Enhanced detection of viral diversity using partial and near full-length genomes of human immunodeficiency virus Type 1 provirus deep sequencing data from recently infected donors at four blood centers in Brazil.	BACKGROUND: Here, we report application of high-throughput near full-length genome (NFLG) and partial human immunodeficiency virus Type 1 (HIV-1) proviral genome deep sequencing to characterize HIV in recently infected blood donors at four major blood centers in Brazil.STUDY DESIGN AND METHODS: From 2007 to 2011, a total of 341 HIV+ blood donors from four blood centers were recruited to participa…	PMC4428985	10.1111/trf.12936	characterization;genome;drug resistance;mBio;surveillance	characterization;genome;mBio;surveillance;geography	Human Immunodeficy Virus	Y		NA
First	25389259	2014	Clinical infectious diseases : an official publication of the Infectious Diseases Society of America	Ladhani, Shamez N;Beebeejaun, Kazim;Lucidarme, Jay;Campbell, Helen;Gray, Steve;Kaczmarski, Ed;Ramsay, Mary E;Borrow, Ray	Increase in endemic Neisseria meningitidis capsular group W sequence type 11 complex associated with severe invasive disease in England and Wales.	BACKGROUND: In England and Wales, the incidence of invasive meningococcal disease has been declining for more than a decade, but meningococcal group W (MenW) cases have been increasing since 2009.METHODS: Public Health England conducts enhanced national surveillance of invasive meningococcal disease in England and Wales. Detailed clinical information was obtained for all laboratory-confirmed MenW…	NA	NA	outbreak;hospital;genome		Neisseria meningitidis	Y		NA
First	25362193	2014	The Journal of infectious diseases	Stucki, David;Ballif, Marie;Bodmer, Thomas;Coscolla, Mireia;Maurer, Anne-Marie;Droz, Sara;Butz, Christa;Borrell, Sonia;LÌ_ngle, Christel;Feldmann, Julia;Furrer, Hansjakob;Mordasini, Carlo;Helbling, Peter;Rieder, Hans L;Egger, Matthias;Gagneux, SÌ©bastien;Fenner, Lukas	Tracking a tuberculosis outbreak over 21 years: strain-specific single-nucleotide polymorphism typing combined with targeted whole-genome sequencing.	BACKGROUND: Whole-genome sequencing (WGS) is increasingly used in molecular-epidemiological investigations of bacterial pathogens, despite cost- and time-intensive analyses. We combined strain-specific single-nucleotide polymorphism (SNP) typing and targeted WGS to investigate a tuberculosis cluster spanning 21 years in Bern, Switzerland.METHODS: On the basis of genome sequences of 3 historical o…	PMC4447836	10.1093/infdis/jiu601	outbreak;transmission;cluster;genome		Mycobacterium tuberculosis	Y		NA
First	24983739	2014	PloS one	Freitas, Luciana Bueno;Chen, Zigui;Muqui, Elaine Freire;Boldrini, Neide Aparecida Tosato;Miranda, AngÌ©lica Espinosa;Spano, Liliana Cruz;Burk, Robert D	Human papillomavirus 16 non-European variants are preferentially associated with high-grade cervical lesions.	HPV16 accounts for 50-70% of cervical cancer cases worldwide. Characterization of HPV16 variants previously indicated that they differ in risks for viral persistence, progression to cervical precancer and malignant cancer. The aim of this study was to examine the association of severity of disease with HPV16 variants identified in specimens (n‰Û_=‰Û_281) obtained from a Cervical Pathology and Col…	PMC4077691	10.1371/journal.pone.0100746	genome;phylogeny;clinical;diagnosis		Human Papillomavirus	Y		NA
First	24741079	2014	Journal of virology	Jelen, Mateja M;Chen, Zigui;Kocjan, BoÁtjan J;Burt, Felicity J;Chan, Paul K S;Chouhy, Diego;Combrinck, Catharina E;CoutlÌ©e, FranÌ¤ois;Estrade, Christine;Ferenczy, Alex;Fiander, Alison;Franco, Eduardo L;Garland, Suzanne M;Giri, Adriana A;GonzÌÁlez, JoaquÌ_n VÌ_ctor;GrÌ¦ning, Arndt;Heidrich, Kerstin;Hibbitts, Sam;HoÁnjak, Lea;Luk, Tommy N M;Marinic, Karina;Matsukura, Toshihiko;Neumann, Anna;OÁt…	Global genomic diversity of human papillomavirus 6 based on 724 isolates and 190 complete genome sequences.	Human papillomavirus type 6 (HPV6) is the major etiological agent of anogenital warts and laryngeal papillomas and has been included in both the quadrivalent and nonavalent prophylactic HPV vaccines. This study investigated the global genomic diversity of HPV6, using 724 isolates and 190 complete genomes from six continents, and the association of HPV6 genomic variants with geographical location,…	PMC4054425	10.1128/JVI.00621-14	genome;diversity;geography;clinical;diagnosis;outbreak;cluster;phylogeny	genome;diversity;geography;outbreak;cluster;phylogeny	Human Papillomavirus	Y		NA
First	24517207	2014	Journal of applied microbiology	Kjeldsen, M K;Torpdahl, M;Campos, J;Pedersen, K;Nielsen, E M	Multiple-locus variable-number tandem repeat analysis of Salmonella enterica subsp. enterica serovar Dublin.	AIMS: Salmonella serovar Dublin causes disease in cattle and leads to considerable production losses. In humans, severe invasive disease and high mortality rates are reported. The presently available typing methods provide insufficient discrimination within Salm. Dublin for epidemiological investigations. In this study, we developed a multiple-locus variable-number tandem repeat analysis (MLVA) s…	NA	NA	outbreak;surveillance;genotype		Salmonella Enterica	Y	Note: pfge, but describe outbreak, useful figures	NA
First	24200590	2013	Infection, genetics and evolution : journal of molecular epidemiology and evolutionary genetics in infectious diseases	Jackowiak, Paulina;Kuls, Karolina;Budzko, Lucyna;Mania, Anna;Figlerowicz, Magdalena;Figlerowicz, Marek	Phylogeny and molecular evolution of the hepatitis C virus.	The hepatitis C virus (HCV) is a globally prevalent human pathogen that causes persistent liver infections in most infected individuals. HCV is classified into seven phylogenetically distinct genotypes, which have different geographical distributions and levels of genetic diversity. Some of these genotypes are endemic and highly divergent, whereas others disseminate rapidly on an epidemic scale b…	NA	NA	genotype;genome;diversity;outbreak;international		Hepatitis C	Y	Review, but slight different phylogeny image	NA
First	24161594	2013	Veterinary microbiology	Wei, Kaifa;Chen, Yanhui;Xie, Daoxin	Genome-scale evolution and phylodynamics of H5N1 influenza virus in China during 1996-2012.	Highly pathogenic avian influenza A (HPAI) H5N1 is endemic in China. It is expanding its borders over time and the associated economic and health consequences are critically important. To determine the evolutionary history and phylodynamics of HPAI H5N1, a comprehensive analysis of the demographic, adaptive and spatial dynamics of H5N1 viruses in China over almost two decades based on whole genom…	NA	NA	clinical;vector;transmission;genome;phylogeny		Haemophilus Influenza	Y	note: not wgs, sequence gene region, but multiple hosts (human & animal(	NA
First	24124326	2013	World journal of gastroenterology	del Pino, NoemÌ_;OubiÌ±a, JosÌ© RaÌ¼l;RodrÌ_guez-FrÌ_as, Francisco;Esteban, Juan Ignacio;Buti, MarÌ_a;Otero, Teresa;Gregori, Josep;GarcÌ_a-Cehic, Damir;Camos, Silvia;Cubero, MarÌ_a;Casillas, Rosario;GuÌÊrdia, Jaume;Esteban, Rafael;Quer, Josep	Molecular epidemiology and putative origin of hepatitis C virus in random volunteers from Argentina.	AIM: To study the subtype prevalence and the phylogenetic relatedness of hepatitis C virus (HCV) sequences obtained from the Argentine general population, a large cohort of individuals was analyzed.METHODS: Healthy Argentinian volunteers (n = 6251) from 12 provinces representing all geographical regions of the country were studied. All parents or legal guardians of individuals younger than 18 yea…	PMC3793136	10.3748/wjg.v19.i35.5813	mBio;characterization;phylogeny		Hepatitis C	Y	note: not wgs sequence gener region, but interesting figures	NA
First	23943759	2013	mBio	Howden, Benjamin P;Holt, Kathryn E;Lam, Margaret M C;Seemann, Torsten;Ballard, Susan;Coombs, Geoffrey W;Tong, Steven Y C;Grayson, M Lindsay;Johnson, Paul D R;Stinear, Timothy P	Genomic insights to control the emergence of vancomycin-resistant enterococci.	Nosocomial outbreaks of vancomycin-resistant Enterococcus faecium (VREfm) are thought to occur by transmission of VREfm between patients, predicting that infection control interventions will limit cross-transmission. Despite implementation of such strategies, the incidence of VREfm infections continues to rise. We aimed to use genomics to better understand the epidemiology of E. faecium within a …	PMC3747580	10.1128/mBio.00412-13	control;drug resistance;mBio;genome		Enterococcus faecium	Y		NA
First	23884366	2013	The Journal of general virology	Brichler, SÌ©golÌ¬ne;Lagathu, GisÌ¬le;Chekaraou, Mariama Abdou;Le Gal, FrÌ©dÌ©ric;Edouard, AndrÌ©;DÌ©ny, Paul;CÌ©saire, Raymond;Gordien, Emmanuel	African, Amerindian and European hepatitis B virus strains circulate on the Caribbean Island of Martinique.	Ten Hepatitis B virus (HBV) genotypes, as well as numerous subgenotypes, have been described in well-characterized ethnogeographical populations. Martinique has been at a crossroads between Africa, Europe, India and the Americas because of the slave trade (17th-19th centuries), followed by an important immigration of Indian and West African workers. In this work, we aimed to study the molecular e…	NA	NA	genome;diversity;surveillance;phylogeny;characterization		Hepatitis B	Y		NA
First	23852541	2013	The Journal of antimicrobial chemotherapy	Dahmen, Safia;Haenni, Marisa;ChÌ¢tre, Pierre;Madec, Jean-Yves	Characterization of blaCTX-M IncFII plasmids and clones of Escherichia coli from pets in France.	OBJECTIVES: To characterize bla(CTX-M) IncFII plasmids and clones of Escherichia coli from cats and dogs and to compare them with bla(CTX-M) IncFII plasmids reported in humans.METHODS: From December 2006 to April 2010, 518 E. coli isolates from clinical infections in cats and dogs were screened for extended-spectrum ë_-lactamase (ESBL) production. Antimicrobial susceptibility was performed by dis…	NA	NA	drug resistance;mBio;characterization;genotype		Escherichia coli	Y	Note: pcr, no figures, but table that could have been a figure	NA
First	23770913	2013	Applied and environmental microbiology	Mellor, Glen E;Besser, Thomas E;Davis, Margaret A;Beavis, Brittany;Jung, Wookyung;Smith, Helen V;Jennison, Amy V;Doyle, Christine J;Chandry, P Scott;Gobius, Kari S;Fegan, Narelle	Multilocus genotype analysis of Escherichia coli O157 isolates from Australia and the United States provides evidence of geographic divergence.	Escherichia coli O157 is a food-borne pathogen whose major reservoir has been identified as cattle. Recent genetic information has indicated that populations of E. coli O157 from cattle and humans can differ genetically and that this variation may have an impact on their ability to cause severe human disease. In addition, there is emerging evidence that E. coli O157 strains from different geograp…	PMC3754714	10.1128/AEM.01525-13	vector;genotype;mBio;		Escherichia coli	Y	Note:pcr, no wgs, some useful figure though	NA
First	23719380	2013	Nature	Karlsson, Fredrik H;Tremaroli, Valentina;Nookaew, Intawat;BergstrÌ¦m, GÌ¦ran;Behre, Carl Johan;Fagerberg, BjÌ¦rn;Nielsen, Jens;BÌ_ckhed, Fredrik	Gut metagenome in European women with normal, impaired and diabetic glucose control.	Type 2 diabetes (T2D) is a result of complex gene-environment interactions, and several risk factors have been identified, including age, family history, diet, sedentary lifestyle and obesity. Statistical models that combine known risk factors for T2D can partly identify individuals at high risk of developing the disease. However, these studies have so far indicated that human genetics contribute…	NA	NA	genome;diversity;geography	genome;diversity;clinical;outcome	Microbiota	Y		NA
First	23712667	2013	Scientific reports	Prosperi, Mattia;Veras, Nazle;Azarian, Taj;Rathore, Mobeen;Nolan, David;Rand, Kenneth;Cook, Robert L;Johnson, Judy;Morris, J Glenn;Salemi, Marco	Molecular epidemiology of community-associated methicillin-resistant Staphylococcus aureus in the genomic era: a cross-sectional study.	Methicillin-resistant Staphylococcus aureus (MRSA) is a leading cause of healthcare-associated infections and significant contributor to healthcare cost. Community-associated-MRSA (CA-MRSA) strains have now invaded healthcare settings. A convenience sample of 97 clinical MRSA isolates was obtained from seven hospitals during a one-week period in 2010. We employed a framework integrating Staphyloc…	PMC3664956	10.1038/srep01902	drug resistance;transmission;genome	drug resistance;transmission;genome;community	Staphylococcus aureus	Y		NA
First	23555831	2013	PloS one	Espedido, BjÌ¦rn A;Steen, Jason A;Ziochos, Helen;Grimmond, Sean M;Cooper, Matthew A;Gosbell, Iain B;van Hal, Sebastiaan J;Jensen, Slade O	Whole genome sequence analysis of the first Australian OXA-48-producing outbreak-associated Klebsiella pneumoniae isolates: the resistome and in vivo evolution.	Whole genome sequencing was used to characterize the resistome of intensive care unit (ICU) outbreak-associated carbapenem-resistant K. pneumoniae isolates. Importantly, and of particular concern, the carbapenem-hydrolyzing ë_-lactamase gene bla(OXA-48) and the extended-spectrum ë_-lactamase gene bla(CTX-M-14), were identified on a single broad host-range conjugative plasmid. This represents the …	PMC3612081	10.1371/journal.pone.0059920	outbreak;drug resistance;mBio;hospital;genome		Klebsiella pneumonia	Y		NA
First	23446317	2013	BMC infectious diseases	Bryant, Josephine M;SchÌ_rch, Anita C;van Deutekom, Henk;Harris, Simon R;de Beer, Jessica L;de Jager, Victor;Kremer, Kristin;van Hijum, Sacha A F T;Siezen, Roland J;Borgdorff, Martien;Bentley, Stephen D;Parkhill, Julian;van Soolingen, Dick	Inferring patient to patient transmission of Mycobacterium tuberculosis from whole genome sequencing data.	BACKGROUND: Mycobacterium tuberculosis is characterised by limited genomic diversity, which makes the application of whole genome sequencing particularly attractive for clinical and epidemiological investigation. However, in order to confidently infer transmission events, an accurate knowledge of the rate of change in the genome over relevant timescales is required.METHODS: We attempted to estima…	PMC3599118	10.1186/1471-2334-13-110	outbreak;transmission;genotype;genome;diversity;phylogeny		Mycobacterium tuberculosis	Y		NA
First	23204167	2012	The Journal of infectious diseases	Dingle, Kate E;Didelot, Xavier;Ansari, M Azim;Eyre, David W;Vaughan, Alison;Griffiths, David;Ip, Camilla L C;Batty, Elizabeth M;Golubchik, Tanya;Bowden, Rory;Jolley, Keith A;Hood, Derek W;Fawley, Warren N;Walker, A Sarah;Peto, Timothy E;Wilcox, Mark H;Crook, Derrick W	Recombinational switching of the Clostridium difficile S-layer and a novel glycosylation gene cluster revealed by large-scale whole-genome sequencing.	BACKGROUND: Clostridium difficile is a major cause of nosocomial diarrhea, with 30-day mortality reaching 30%. The cell surface comprises a paracrystalline proteinaceous S-layer encoded by the slpA gene within the cell wall protein (cwp) gene cluster. Our purpose was to understand the diversity and evolution of slpA and nearby genes also encoding immunodominant cell surface antigens.METHODS: Whol…	PMC3549603	10.1093/infdis/jis734	cluster;genome;diversity;phylogeny		Clostridium difficile	Y		NA
First	22662157	2012	PloS one	Morales-Espinosa, Rosario;SoberÌ_n-ChÌÁvez, Gloria;Delgado-SapiÌ©n, Gabriela;Sandner-Miranda, Luisa;MÌ©ndez, JosÌ© L;GonzÌÁlez-Valencia, Gerardo;Cravioto, Alejandro	Genetic and phenotypic characterization of a Pseudomonas aeruginosa population with high frequency of genomic islands.	Various genomic islands, PAPI-1, PAPI-2, PAGI-1, PAGI-2, PAGI-3, and PAGI-4, and the element pKLC102 have been characterized in different P. aeruginosa strains from diverse habitats and geographical locations. Chromosomal DNA macroarray of 100 P. aeruginosa strains isolated from 85 unrelated patients hospitalized in an intensive care unit was created to assess the occurrence of these genomic isla…	PMC3360775	10.1371/journal.pone.0037459	genotype;drug resistance;genome;outbreak;hospital;geography	genotype;drug resistance;genome;hospital;geography	Pseudomona aeruginosa	Y	Note: pfge, not wgs	NA
First	22624829	2012	BMC microbiology	Lam, Connie;Octavia, Sophie;Reeves, Peter R;Lan, Ruiting	Multi-locus variable number tandem repeat analysis of 7th pandemic Vibrio cholerae.	BACKGROUND: Seven pandemics of cholera have been recorded since 1817, with the current and ongoing pandemic affecting almost every continent. Cholera remains endemic in developing countries and is still a significant public health issue. In this study we use multilocus variable number of tandem repeats (VNTRs) analysis (MLVA) to discriminate between isolates of the 7th pandemic clone of Vibrio ch…	PMC3438101	10.1186/1471-2180-12-82	genome;phylogeny;genotype		Vibrio cholerae	Y	Note: pcr, not wgs	NA
First	22325122	2012	International journal of antimicrobial agents	Yoo, Jung Sik;Yang, Ji Woo;Kim, Hye Mee;Byeon, Jeongheum;Kim, Hwa Su;Yoo, Jae Il;Chung, Gyung Tae;Lee, Yeong Seon	Dissemination of genetically related IMP-6-producing multidrug-resistant Pseudomonas aeruginosa ST235 in South Korea.	The present study aimed to describe the prevalence and molecular epidemiology of metallo-ë_-lactamase (MBL)-producing Pseudomonas aeruginosa isolates obtained from non-tertiary care hospitals and geriatric hospitals in South Korea. Of the 644 isolates, 224 were carbapenem-resistant, amongst which 41 (18.3%) were MBL-producers and the major MBL type was IMP-6 (35 isolates). IMP-6-producing isolate…	NA	NA	drug resistance;outbreak;hospital;mBio;control		Pseudomona aeruginosa	Y	Note:not wgs	NA
First	22291996	2012	PloS one	Ferraris, Laurent;Butel, Marie JosÌ©;Campeotto, Florence;Vodovar, Michel;RozÌ©, Jean Christophe;Aires, Julio	Clostridia in premature neonates' gut: incidence, antibiotic susceptibility, and perinatal determinants influencing colonization.	BACKGROUND: Although premature neonates (PN) gut microbiota has been studied, data about gut clostridial colonization in PN are scarce. Few studies have reported clostridia colonization in PN whereas Bacteroides and bifidobacteria have been seldom isolated. Such aberrant gut microbiota has been suggested to be a risk factor for the development of intestinal infections. Besides, PN are often treat…	PMC3266918	10.1371/journal.pone.0030594	drug resistance;outbreak;hospital;genome;diversity		Clostridium difficile	Y	pcr, no useable figures (consort digrams), no useable tables	NA
First	22205821	2011	Journal of clinical microbiology	Minandri, Fabrizia;D'Arezzo, Silvia;Antunes, LuÌ_sa C S;Pourcel, Christine;Principe, Luigi;Petrosillo, Nicola;Visca, Paolo	Evidence of diversity among epidemiologically related carbapenemase-producing Acinetobacter baumannii strains belonging to international clonal lineage II.	Carbapenem-resistant Acinetobacter baumannii strains belonging to international clonal lineage II (ICL-II) have become predominant in intensive care units (ICUs) throughout Italy. Between 2005 and 2009, the carbapenem-hydrolyzing class D ë_-lactamase (CHDL) bla(OXA-23) gene became more prevalent than bla(OXA-58) among epidemic ICL-II strains showing extensive genetic similarity. These findings po…	PMC3295171	10.1128/JCM.05555-11	characterization;outbreak;hospital;genotype;drug resistance;mBio		Acinetobact baumannii	Y	Note:mainly PFGE results, but with phylogenetic tree combined (diff than others I've seen before)	NA
First	22084315	2011	Genome biology and evolution	Hao, Weilong;Ma, Jennifer H;Warren, Keisha;Tsang, Raymond S W;Low, Donald E;Jamieson, Frances B;Alexander, David C	Extensive genomic variation within clonal complexes of Neisseria meningitidis.	Meningococcal disease is a widely distributed complex disease affecting all age categories. It can cause severe meningitis and septicemia, especially in unvaccinated infants and young children. The causative agent, Neisseria meningitidis (Nm), can be phenotypically and genetically differentiated into serogroups and sequence types (STs) and has a highly dynamic population structure. To obtain a de…	PMC3242501	10.1093/gbe/evr119	genotype;genome;drug resistance;phylogeny;mBio		Neisseria meningitidis	Y		NA
First	22022460	2011	PloS one	Sanabani, Sabri Saeed;Pastena, NA;da Costa, Antonio Charlys;Martinez, Vanessa Pouza;Kleine-Neto, Walter;de Oliveira, Ana Carolina Soares;Sauer, Mariana Melillo;Bassichetto, Katia Cristina;Oliveira, Solange Maria Santos;Tomiyama, Helena Tomoko Iwashita;Sabino, Ester Cerdeira;Kallas, Esper Georges	Characterization of partial and near full-length genomes of HIV-1 strains sampled from recently infected individuals in SÌ£o Paulo, Brazil.	BACKGROUND: Genetic variability is a major feature of human immunodeficiency virus type 1 (HIV-1) and is considered the key factor frustrating efforts to halt the HIV epidemic. A proper understanding of HIV-1 genomic diversity is a fundamental prerequisite for proper epidemiology, genetic diagnosis, and successful drugs and vaccines design. Here, we report on the partial and near full-length geno…	PMC3193532	10.1371/journal.pone.0025869	surveillance;characterization;genome;drug resistance;mBio;vaccine		Human Immunodeficy Virus	Y		NA
First	21949887	2011	PloS one	Ramachandran, Sumathi;Zhai, Xiangjun;Thai, Hong;Campo, Davis S;Xia, Guoliang;Ganova-Raeva, Lilia M;Drobeniuc, Jan;Khudyakov, Yury E	Evaluation of intra-host variants of the entire hepatitis B virus genome.	Genetic analysis of hepatitis B virus (HBV) frequently involves study of intra-host variants, identification of which is commonly achieved using short regions of the HBV genome. However, the use of short sequences significantly limits evaluation of genetic relatedness among HBV strains. Although analysis of HBV complete genomes using genetic cloning has been developed, its application is highly l…	PMC3176825	10.1371/journal.pone.0025232	characterization;genome;phylogeny;outbreak;genotype	characterization;genome;phylogeny;genotype	Hepatitis B	Y		NA
First	21851480	2011	Clinical microbiology and infection : the official publication of the European Society of Clinical Microbiology and Infectious Diseases	Gomez, S A;Pasteran, F G;Faccone, D;Tijet, N;Rapoport, M;Lucero, C;Lastovetska, O;Albornoz, E;Galas, M;Melano, R G;Corso, A;Petroni, A;Perez Ghiglia, A;RodrÌ_guez, A;Orellana, N;RodrÌ_guez, L;Dainese, N;Ochiuzzi, M E;BerdiÌ±as, V;Bucciarelli, R A;Errecalde, L;Gomez, N;Amalfa, F;Grecco, G;Vivaldo, M S;Perret, S;Di Bella, A;Perrone, M C;NuÌ±ez, M R;Meo, A P;Alfonso, C;Brotto, C;Andres, P;Andres, P;…	Clonal dissemination of Klebsiella pneumoniae ST258 harbouring KPC-2 in Argentina.	The present work describes the abrupt emergence of Klebsiella pneumoniae carbapenemase (KPC) and characterizes the first 79 KPC-producing enterobacteria from Argentina (isolated from 2006 to 2010). The emergence of bla(KPC-2) was characterized by two patterns of dispersion: the first was the sporadic occurrence in diverse enterobacteria from distant geographical regions, harbouring plasmids of di…	NA	NA	drug resistance;mBio;genome;diversity		Klebsiella pneumonia	Y	Note: not wgs, pcr	NA
First	21497065	2011	International journal of antimicrobial agents	Van der Bij, A K;Van Mansfeld, R;Peirano, G;Goessens, W H F;Severin, J A;Pitout, J D D;Willems, R;Van Westreenen, M	First outbreak of VIM-2 metallo-ë_-lactamase-producing Pseudomonas aeruginosa in The Netherlands: microbiology, epidemiology and clinical outcomes.	This study was designed to investigate the prevalence and characteristics of metallo-ë_-lactamase (MBL)-producing Pseudomonas aeruginosa in a tertiary care centre in The Netherlands, a country that is considered to have a low prevalence of antibiotic-resistant bacteria. Imipenem-resistant P. aeruginosa isolates cultured from clinical specimens during 2008-2009 were analysed phenotypically and mol…	NA	NA	outbreak;hospital;genotype;clinical;outcome;drug resistance		Pseudomona aeruginosa	Y		NA
First	21436370	2011	Journal of medical microbiology	Khosravi, Yalda;Tay, Sun Tee;Vadivelu, Jamuna	Analysis of integrons and associated gene cassettes of metallo-ë_-lactamase-positive Pseudomonas aeruginosa in Malaysia.	In this study, 90 non-replicate imipenem-resistant Pseudomonas aeruginosa (IRPA) Malaysian isolates collected between October 2005 and March 2008 were subjected to a screening test for detection of the integron and the gene cassette. Class 1 integrons were detected in 54 IRPA clinical isolates, whilst three isolates contained class 2 integrons. Analysis of the gene cassettes associated with the c…	NA	NA	drug resistance;mBio		Pseudomona aeruginosa	Y		NA
First	21129863	2010	Veterinary microbiology	dos Santos, Debora Regina Lopes;de Paula, Vanessa Salete;de Oliveira, Jaqueline Mendes;Marchevsky, Renato SÌ©rgio;Pinto, Marcelo Alves	Hepatitis E virus in swine and effluent samples from slaughterhouses in Brazil.	Hepatitis E is an infectious disease which virus (HEV) is highly disseminated in swine herd populations. Sporadic acute human hepatitis E cases have been associated to genotype 3 and 4 strains of HEV also reported in swine populations of endemic and non-endemic areas. With the aim to evaluate the incidence of animals with current infection of HEV, 115 bile samples were collected from three slaugh…	NA	NA	phylogeny	phylogeny;transmission	Hepatitis E	Y	not humans, just pigs but with some human/pig comparison, so I thought it was useful	NA
First	20943864	2010	Journal of clinical microbiology	Kennedy, Adam D;Porcella, Stephen F;Martens, Craig;Whitney, Adeline R;Braughton, Kevin R;Chen, Liang;Craig, Carly T;Tenover, Fred C;Kreiswirth, Barry N;Musser, James M;DeLeo, Frank R	Complete nucleotide sequence analysis of plasmids in strains of Staphylococcus aureus clone USA300 reveals a high level of identity among isolates with closely related core genome sequences.	A community-associated methicillin-resistant Staphylococcus aureus (CA-MRSA) strain known as pulsed-field type USA300 (USA300) is epidemic in the United States. Previous comparative whole-genome sequencing studies demonstrated that there has been recent clonal emergence of a subset of USA300 isolates, which comprise the epidemic clone. Although the core genomes of these isolates are closely relat…	PMC3008496	10.1128/JCM.01050-10	drug resistance;genome;geography	drug resistance;genome	Staphylococcus aureus	Y		NA
First	20410351	2010	Journal of clinical microbiology	Lucarelli, Claudia;Dionisi, Anna Maria;Torpdahl, Mia;Villa, Laura;Graziani, Caterina;Hopkins, Katie;Threlfall, John;Caprioli, Alfredo;Luzzi, Ida	Evidence for a second genomic island conferring multidrug resistance in a clonal group of strains of Salmonella enterica serovar Typhimurium and its monophasic variant circulating in Italy, Denmark, and the United Kingdom.	During the 2000s, a new clonal group with resistances to ampicillin, streptomycin, sulfonamides, and tetracycline (ASSuT) emerged in Italy among strains of Salmonella enterica serovar Typhimurium and its monophasic variant, Salmonella enterica subspecies enterica serovar 4,[5],12:i:-. The PulseNet Europe database allowed us to identify ASSuT strains of both S. Typhimurium and its monophasic varia…	PMC2884514	10.1128/JCM.01371-09	drug resistance;characterization;genome;genotype;clinical;diagnosis		Salmonella Enterica	Y		NA
First	20223896	2010	Journal of medical microbiology	Morita, Masatomo;Ohnishi, Makoto;Arakawa, Eiji;Yamamoto, Shouji;Nair, G Balakrish;Matsushita, Shigeru;Yokoyama, Keiko;Kai, Akemi;Seto, Kazuko;Watanabe, Haruo;Izumiya, Hidemasa	Emergence and genetic diversity of El Tor Vibrio cholerae O1 that possess classical biotype ctxB among travel-associated cases of cholera in Japan.	Vibrio cholerae O1 are classified into two biotypes, classical and El Tor, each encoding a biotype-specific cholera toxin. However, El Tor strains have recently emerged with a classical cholera-toxin genotype (El Tor variant). We characterized El Tor strains of V. cholerae O1 from travel-associated cases of cholera in Japan isolated from 1991 to 2006 by cholera toxin B subunit gene (ctxB) typing …	NA	NA	mBio;genotype;genome;diversity		Vibrio cholerae	Y		NA
First	20211891	2010	Antimicrobial agents and chemotherapy	Coombs, Geoffrey W;Monecke, Stefan;Ehricht, Ralf;Slickers, Peter;Pearson, Julie C;Tan, Hui-Leen;Christiansen, Keryn J;O'Brien, Frances G	Differentiation of clonal complex 59 community-associated methicillin-resistant Staphylococcus aureus in Western Australia.	Clonal complex 59 (CC59) community-associated methicillin-resistant Staphylococcus aureus (CA-MRSA) strains were characterized using pulsed-field gel electrophoresis, spa typing, multilocus sequence typing, diagnostic DNA microarrays, and PCRs targeting staphylococcal cassette chromosome mec (SCCmec) elements and Panton-Valentine leukocidin (PVL). Six distinct groups within CC59 were characterize…	PMC2863625	10.1128/AAC.01287-09	drug resistance;genotype;mBio;outbreak;phylogeny;clinical;diagnosis		Staphylococcus aureus	Y		NA
First	19922635	2009	BMC microbiology	Betancor, Laura;Yim, Lucia;Fookes, Maria;Martinez, Araci;Thomson, Nicholas R;Ivens, Alasdair;Peters, Sarah;Bryant, Clare;Algorta, Gabriela;Kariuki, Samuel;Schelotto, Felipe;Maskell, Duncan;Dougan, Gordon;Chabalgoity, Jose A	Genomic and phenotypic variation in epidemic-spanning Salmonella enterica serovar Enteritidis isolates.	BACKGROUND: Salmonella enterica serovar Enteritidis (S. Enteritidis) has caused major epidemics of gastrointestinal infection in many different countries. In this study we investigate genome divergence and pathogenic potential in S. Enteritidis isolated before, during and after an epidemic in Uruguay.RESULTS: 266 S. Enteritidis isolates were genotyped using RAPD-PCR and a selection were subjected…	PMC2784474	10.1186/1471-2180-9-237	outbreak;mBio;genome;diversity;clinical;diagnosis		Salmonella Enterica	Y		NA
First	19845693	2009	Clinical microbiology and infection : the official publication of the European Society of Clinical Microbiology and Infectious Diseases	MÌ©gevand, C;Gervaix, A;Heininger, U;Berger, C;Aebi, C;Vaudaux, B;Kind, C;Gnehm, H-P;Hitzler, M;Renzi, G;Schrenzel, J;FranÌ¤ois, P	Molecular epidemiology of the nasal colonization by methicillin-susceptible Staphylococcus aureus in Swiss children.	Nasal carriage of Staphylococcus aureus contributes to an increased risk of developing an infection with the same bacterial strain. Genetic regulatory elements and toxin-expressing genes are virulence factors associated with the pathogenic potential of S. aureus. We undertook an extensive molecular characterization of methicillin-susceptible S. aureus (MSSA) carried by children. MSSA were recover…	NA	NA	drug resistance;genotype;mBio;outbreak;characterization;genome		Staphylococcus aureus	Y		NA
First	19538757	2009	BMC microbiology	Tay, Chin Yen;Mitchell, Hazel;Dong, Quanjiang;Goh, Khean-Lee;Dawes, Ian W;Lan, Ruiting	Population structure of Helicobacter pylori among ethnic groups in Malaysia: recent acquisition of the bacterium by the Malay population.	BACKGROUND: Helicobacter pylori is a major gastric bacterial pathogen. This pathogen has been shown to follow the routes of human migration by their geographical origin and currently the global H. pylori population has been divided into six ancestral populations, three from Africa, two from Asia and one from Europe. Malaysia is made up of three major ethnic populations, Malay, Chinese and Indian,…	PMC2708179	10.1186/1471-2180-9-126	genotype;geography		Helicobacter pylori	Y		NA
First	19394063	2009	Virology	Nelson, Martha I;Simonsen, Lone;Viboud, CÌ©cile;Miller, Mark A;Holmes, Edward C	The origin and global emergence of adamantane resistant A/H3N2 influenza viruses.	Resistance to the adamantane class of antiviral drugs by human A/H3N2 influenza viruses currently exceeds 90% in the United States and multiple Asian countries. Adamantane resistance is associated with a single amino acid change (S31N) in the M2 protein, which was shown to rapidly disseminate globally in 2005 in association with a genome reassortment event. However, the exact origin of influenza …	PMC2705899	10.1016/j.virol.2009.03.026	clinical;treatment;phylogeny		Haemophilus Influenza	Y		NA
First	19222745	2009	Journal of viral hepatitis	Veazjalali, M;Norder, H;Magnius, L;Jazayeri, S M;Alavian, S M;Mokhtari-Azad, T	A new core promoter mutation and premature stop codon in the S gene in HBV strains from Iranian patients with cirrhosis.	In order to define hepatitis B virus (HBV) mutational patterns in Iran, nucleotide sequences obtained from 91 patients and encompassing the precore, basal core promoter (BCP) and surface (S) regions, were compared. The patients were grouped as asymptomatic carriers, chronic active hepatitis or cirrhotic patients. Genotypes and mutations were determined by sequencing and phylogenetic analysis. All…	NA	NA	characterization;phylogeny;clinical;diagnosis		Hepatitis B	Y		NA
First	18809209	2008	Comparative immunology, microbiology and infectious diseases	Asai, Tetsuo;Namimatsu, Takanori;Osumi, Takayuki;Kojima, Akemi;Harada, Kazuki;Aoki, Hiroshi;Sameshima, Toshiya;Takahashi, Toshio	Molecular typing and antimicrobial resistance of Salmonella enterica subspecies enterica serovar Choleraesuis isolates from diseased pigs in Japan.	Salmonella enterica serovar Choleraesuis (S. Choleraesuis) isolates derived from diseased pigs in Japan during 2001 and 2005 were analyzed for biotype, based on H(2)S production and dulcitol fermentation, pulsed-field gel electrophoresis (PFGE) profile, and antimicrobial resistance profile. S. Choleraesuis biotype Choleraesuis (biotype Choleraesuis) was classified into one genotype, while varieta…	NA	NA	drug resistance;characterization;genotype		Salmonella Enterica	Y	pulse gel + phylo tree, table that could be interesting	NA
First	18281404	2008	Journal of bacteriology	GonzÌÁlez-Escalona, Narjol;Martinez-Urtaza, Jaime;Romero, Jaime;Espejo, Romilio T;Jaykus, Lee-Ann;DePaola, Angelo	Determination of molecular phylogenetics of Vibrio parahaemolyticus strains by multilocus sequence typing.	Vibrio parahaemolyticus is an important human pathogen whose transmission is associated with the consumption of contaminated seafood. There is a growing public health concern due to the emergence of a pandemic strain causing severe outbreaks worldwide. Many questions remain unanswered regarding the evolution and population structure of V. parahaemolyticus. In this work, we describe a multilocus s…	PMC2293261	10.1128/JB.01808-07	outbreak;characterization;genotype;phylogeny;mBio;genome;diversity		Vibrio cholerae;Vibrio parahaemolyticus	Y		NA
First	18264750	2008	Virus genes	Huy, Tran Thien Tuan;Sall, Amadou Alpha;Reynes, Jean Marc;Abe, Kenji	Complete genomic sequence and phylogenetic relatedness of hepatitis B virus isolates in Cambodia.	Although it is known that Cambodia is one of the high endemic area of hepatitis B virus (HBV) infection, molecular characterization of HBV circulating in this country has not been reported. In this study, pre-S gene of HBV from 12 Cambodian patients was sequenced. Phylogenetic analysis based on the pre-S gene sequence revealed that 8 out of 12 isolates (66.7%) belonged to HBV/C1 and remaining fou…	NA	NA	characterization;genome;phylogeny		Hepatitis B	Y		NA
First	18154538	2007	Clinical microbiology and infection : the official publication of the European Society of Clinical Microbiology and Infectious Diseases	CantÌ_n, R;Novais, A;Valverde, A;Machado, E;Peixe, L;Baquero, F;Coque, T M	Prevalence and spread of extended-spectrum beta-lactamase-producing Enterobacteriaceae in Europe.	Extended-spectrum beta-lactamases (ESBLs) represent a major threat among resistant bacterial isolates. The first types described were derivatives of the TEM-1, TEM-2 and SHV-1 enzymes during the 1980s in Europe, mainly in Klebsiella pneumoniae associated with nosocomial outbreaks. Nowadays, they are mostly found among Escherichia coli isolates in community-acquired infections, with an increasing …	NA	NA	drug resistance;outbreak;community;mBio		Escherichia coli;Klebsiella pneumonia	Y		NA
First	17825452	2007	Virus research	Liu, Wen-Chun;Phiet, Pham Hoang;Chiang, Tzen-Yuh;Sun, Koun-Tem;Hung, Kuo-Hsiang;Young, Kung-Chia;Wu, I-Chin;Cheng, Pin-Nan;Chang, Ting-Tsung	Five subgenotypes of hepatitis B virus genotype B with distinct geographic and virological characteristics.	Several hepatitis B virus (HBV) subgenotypes, HBV/A1, A2, Bj and Ba, have been reported with respect to clinical differences among patients infected with these subgenotypes. The population genetics and phylogeography of HBV were investigated based on the complete genome sequences of 484 isolates with 108 from our chronic hepatitis B patients and the remaining from the GenBank database. Besides ge…	NA	NA	genome;outbreak;international;genotype;geography;phylogeny		Hepatitis B	Y		NA
First	17501764	2007	Journal of viral hepatitis	Wang, Z;Hou, J;Zeng, G;Wen, S;Tanaka, Y;Cheng, J;Kurbanov, F;Wang, L;Jiang, J;Naoumov, N V;Mizokami, M;Qi, Y	Distribution and characteristics of hepatitis B virus genotype C subgenotypes in China.	Genetic diversity within the same hepatitis B virus (HBV) genotype indicates the presence of several subgenotypes. We have found that genotype C is the most common in China, and this study aimed to determine the geographical distribution and characteristics of HBV-C subgenotypes in the country. A cohort of 534 patients with chronic HBV genotype C infection, collected across China, was analysed by…	NA	NA	geography;genotype;outbreak;international;genome;diversity		Hepatitis B	Y		NA
First	17457092	2007	AIDS (London, England)	Danta, Mark;Brown, David;Bhagani, Sanjay;Pybus, Oliver G;Sabin, Caroline A;Nelson, Mark;Fisher, Martin;Johnson, Anne M;Dusheiko, Geoffrey M	Recent epidemic of acute hepatitis C virus in HIV-positive men who have sex with men linked to high-risk sexual behaviours.	OBJECTIVE: To characterize the mode of hepatitis C virus (HCV) transmission in a recent epidemic of acute HCV in HIV-infected individuals using linked molecular and clinical epidemiological studies.DESIGN: Individuals diagnosed with acute HCV between 1999 and 2005 at three urban HIV units in the UK were enrolled into a phylogenetic and case-control study. Phylogenetic trees were constructed from …	NA	NA	transmission;genotype;phylogeny;genome		Hepatitis C;Human Immunodeficy Virus	Y		NA
First	17412981	2007	The Journal of general virology	Lu, Ling;Li, Chunhua;Fu, Yongshui;Gao, Fengxiang;Pybus, Oliver G;Abe, Kenji;Okamoto, Hiroaki;Hagedorn, Curt H;Murphy, Donald	Complete genomes of hepatitis C virus (HCV) subtypes 6c, 6l, 6o, 6p and 6q: completion of a full panel of genomes for HCV genotype 6.	Five hepatitis C virus (HCV) complete genome sequences (Th846, 537796, QC227, QC216 and QC99) from a blood donor in Thailand and three Asian immigrants and one Caucasian in North America were determined. Phylogenetically, they represent the first complete genomes for subtypes 6c, 6l, 6o, 6p and 6q, respectively. Similarity analysis showed no evidence of inter- or intrasubtype recombination. Furth…	NA	NA	genotype;characterization;genome		Hepatitis C	Y		NA
First	17194795	2006	Journal of bacteriology	Klockgether, Jens;WÌ_rdemann, Dieco;Reva, Oleg;Wiehlmann, Lutz;TÌ_mmler, Burkhard	Diversity of the abundant pKLC102/PAGI-2 family of genomic islands in Pseudomonas aeruginosa.	The known genomic islands of Pseudomonas aeruginosa clone C strains are integrated into tRNA(Lys) (pKLC102) or tRNA(Gly) (PAGI-2 and PAGI-3) genes and differ from their core genomes by distinctive tetranucleotide usage patterns. pKLC102 and the related island PAPI-1 from P. aeruginosa PA14 were spontaneously mobilized from their host chromosomes at frequencies of 10% and 0.3%, making pKLC102 the …	PMC1899365	10.1128/JB.01688-06	drug resistance;genome;geography		Pseudomona aeruginosa	Y		NA
First	16528038	2006	The Journal of general virology	Bennett, Shannon N;Holmes, Edward C;Chirivella, Maritza;Rodriguez, Dania M;Beltran, Manuela;Vorndam, Vance;Gubler, Duane J;McMillan, W Owen	Molecular evolution of dengue 2 virus in Puerto Rico: positive selection in the viral envelope accompanies clade reintroduction.	Dengue virus is a circumtropical, mosquito-borne flavivirus that infects 50-100 million people each year and is expanding in both range and prevalence. Of the four co-circulating viral serotypes (DENV-1 to DENV-4) that cause mild to severe febrile disease, DENV-2 has been implicated in the onset of dengue haemorrhagic fever (DHF) in the Americas in the early 1980s. To identify patterns of genetic…	NA	NA	genome;phylogeny;vector		Dengue virus	Y		NA
First	16208372	2005	Nature	Taubenberger, Jeffery K;Reid, Ann H;Lourens, Raina M;Wang, Ruixue;Jin, Guozhong;Fanning, Thomas G	Characterization of the 1918 influenza virus polymerase genes.	The influenza A viral heterotrimeric polymerase complex (PA, PB1, PB2) is known to be involved in many aspects of viral replication and to interact with host factors, thereby having a role in host specificity. The polymerase protein sequences from the 1918 human influenza virus differ from avian consensus sequences at only a small number of amino acids, consistent with the hypothesis that they we…	NA	NA	genome;outbreak;hospital;clinical;phylogeny		Haemophilus Influenza	Y		NA
First	16122913	2005	International journal of antimicrobial agents	Biendo, Maurice;Laurans, GeneviÌ¬ve;Thomas, DaniÌ¬le;Canarelli, Brigitte;Hamdad-Daoudi, Farida;Rousseau, Florence;Castelain, Sandrine;Eb, FranÌ¤ois	Molecular characterisation and mechanisms of resistance of multidrug-resistant human Salmonella enterica serovar Typhimurium isolated in Amiens (France).	Antimicrobial resistance patterns of Salmonella enterica serovar Typhimurium isolates obtained during the study period were examined. The molecular epidemiology and the mechanisms of resistance to ampicillin, chloramphenicol and tetracycline were investigated. Resistance to ampicillin increased from 59% between 1996 and 1999 to 62.5% in 2000 and to 66.6% in 2001. Of 51 S. Typhimurium isolates stu…	NA	NA	drug resistance;clinical;diagnosis;genotype		Salmonella Enterica	Y		NA
First	16013769	2005	The international journal of tuberculosis and lung disease : the official journal of the International Union against Tuberculosis and Lung Disease	Kovalev, S Y;Kamaev, E Y;Kravchenko, M A;Kurepina, N E;Skorniakov, S N	Genetic analysis of mycobacterium tuberculosis strains isolated in Ural region, Russian Federation, by MIRU-VNTR genotyping.	SETTING: The Ural region in Russia is one of the areas most affected by a high incidence of tuberculosis (TB). Molecular epidemiological studies able to trace Mycobacterium tuberculosis transmission are of particular significance.OBJECTIVE: To characterize the population of M. tuberculosis strains circulating in the Ural region, to detect the predominant genotypes and to evaluate their phylogenet…	NA	NA	drug resistance;genotype;genome;diversity;surveillance;transmission;outbreak;hospital		Mycobacterium tuberculosis	Y		NA
First	12149319	2002	Journal of clinical microbiology	Quitugua, Teresa N;Seaworth, Barbara J;Weis, Stephen E;Taylor, Jeffery P;Gillette, J Seb;Rosas, Ishmael I;Jost Jr, Kenneth C;Magee, D Mitchel;Cox, Rebecca A	Transmission of drug-resistant tuberculosis in Texas and Mexico.	To examine the transmission of drug-resistant (DR) tuberculosis between Texas and Mexico, Mycobacterium tuberculosis isolates resistant to one or more of the first-line antimycobacterial drugs were obtained from 606 patients who resided in Texas and 313 patients who resided in Mexico, primarily within the state of Tamaulipas. The isolates were genotyped by IS6110-based restriction fragment length…	PMC120686	10.1128/JCM.40.8.2716-2724.2002	cluster;genotype;outbreak;international;drug resistance		Mycobacterium tuberculosis;Human Immunodeficy Virus	Y		NA
First	11773122	2002	Journal of clinical microbiology	Ando, T;Peek, R M;Pride, D;Levine, S M;Takata, T;Lee, Y-C;Kusugami, K;van der Ende, A;Kuipers, E J;Kusters, J G;Blaser, M J	Polymorphisms of Helicobacter pylori HP0638 reflect geographic origin and correlate with cagA status.	Since the associations between Helicobacter pylori genotype and disease differ in Asia and the West, we investigated the correlation between HP0638, encoding an outer membrane protein, and potential markers of virulence (cagA, vacA, and iceA). For 109 strains from nine countries, the status of cagA, vacA, and iceA was determined by PCR and/or a line probe assay. We also studied 18 strains from 8 …	PMC120108	10.1128/JCM.40.1.239-246.2002	geography;clinical;outcome;phylogeny;diagnosis		Helicobacter pylori	Y		NA
First	10755999	2001	Clinical microbiology reviews	Zein, N N	Clinical significance of hepatitis C virus genotypes.	On the basis of phylogenetic analysis of nucleotide sequences, multiple genotypes and subtypes of hepatitis C virus (HCV) have been identified. Characterization of these genetic groups is likely to facilitate and contribute to the development of an effective vaccine against infection with HCV. Differences among HCV genotypes in geographic distributions have provided investigators with an epidemio…	PMC100152		genotype;outbreak;international;phylogeny		Hepatitis C	Y	review, but good figures	NA
First	28627467	2017	Infection, genetics and evolution : journal of molecular epidemiology and evolutionary genetics in infectious diseases	Lytsy, Birgitta;Engstrand, Lars;Gustafsson, NA;Kaden, Rene	Time to review the gold standard for genotyping vancomycin-resistant enterococci in epidemiology: Comparing whole-genome sequencing with PFGE and MLST in three suspected outbreaks in Sweden during 2013-2015.	Vancomycin-resistant enterococci (VRE) are a challenge to the health-care system regarding transmission rate and treatment of infections. VRE outbreaks have to be controlled from the first cases which means that appropriate and sensitive genotyping methods are needed. The aim of this study was to investigate the applicability of whole genome sequencing based analysis compared to Pulsed-Field Gel …	NA	NA	outbreak;genome;transmission;drug resistance;genotype		Enterococcus faecium	Y		NA
First	27530751	2016	The Journal of antimicrobial chemotherapy	Carter, Glen P;Buultjens, Andrew H;Ballard, Susan A;Baines, Sarah L;Tomita, Takehiro;Strachan, Janet;Johnson, Paul D R;Ferguson, John K;Seemann, Torsten;Stinear, Timothy P;Howden, Benjamin P	Emergence of endemic MLST non-typeable vancomycin-resistant Enterococcus faecium.	BACKGROUND: Enterococcus faecium is a major nosocomial pathogen causing significant morbidity and mortality worldwide. Assessment of E. faecium using MLST to understand the spread of this organism is an important component of hospital infection control measures. Recent studies, however, suggest that MLST might be inadequate for E. faecium surveillance.OBJECTIVES: To use WGS to characterize recent…	NA	NA	control;characterization;genome;drug resistance		Enterococcus faecium	Y		NA
First	27209148	2016	Lancet (London, England)	Jacobs, Michael;Rodger, Alison;Bell, David J;Bhagani, Sanjay;Cropley, Ian;Filipe, Ana;Gifford, Robert J;Hopkins, Susan;Hughes, Joseph;Jabeen, Farrah;Johannessen, Ingolfur;Karageorgopoulos, Drosos;Lackenby, Angie;Lester, Rebecca;Liu, Rebecca S N;MacConnachie, Alisdair;Mahungu, Tabitha;Martin, Daniel;Marshall, Neal;Mepham, Stephen;Orton, Richard;Palmarini, Massimo;Patel, Monika;Perry, Colin;Peters,…	Late Ebola virus relapse causing meningoencephalitis: a case report.	BACKGROUND: There are thousands of survivors of the 2014 Ebola outbreak in west Africa. Ebola virus can persist in survivors for months in immune-privileged sites; however, viral relapse causing life-threatening and potentially transmissible disease has not been described. We report a case of late relapse in a patient who had been treated for severe Ebola virus disease with high viral load (peak …	PMC4967715	10.1016/S0140-6736(16)30386-5	clinical;treatment;genome;diagnosis;diversity		Microbiota;Ebola virus	Y	very unique tho, it's a case report	NA
First	26396243	2015	mBio	Thrane, Sandra Wingaard;Taylor, VÌ©ronique L;Freschi, Luca;Kukavica-Ibrulj, Irena;Boyle, Brian;Laroche, JÌ©rÌ«me;Pirnay, Jean-Paul;LÌ©vesque, Roger C;Lam, Joseph S;Jelsbak, Lars	The Widespread Multidrug-Resistant Serotype O12 Pseudomonas aeruginosa Clone Emerged through Concomitant Horizontal Transfer of Serotype Antigen and Antibiotic Resistance Gene Clusters.	The O-specific antigen (OSA) in Pseudomonas aeruginosa lipopolysaccharide is highly varied by sugar identity, side chains, and bond between O-repeats. These differences classified P.åÊaeruginosa into 20 distinct serotypes. In the past few decades, O12 has emerged as the predominant serotype in clinical settings and outbreaks. These serotype O12 isolates exhibit high levels of resistance to variou…	PMC4600120	10.1128/mBio.01396-15	phylogeny;drug resistance;cluster;genome;outbreak		Pseudomona aeruginosa	Y		NA
First	25888853	2015	Virology journal	Razanajatovo, Norosoa H;Nomenjanahary, Lalaina A;Wilkinson, David A;Razafimanahaka, Julie H;Goodman, Steven M;Jenkins, Richard K;Jones, Julia P G;Heraud, Jean-Michel	Detection of new genetic variants of Betacoronaviruses in Endemic Frugivorous Bats of Madagascar.	BACKGROUND: Bats are amongst the natural reservoirs of many coronaviruses (CoVs) of which some can lead to severe infection in human. African bats are known to harbor a range of pathogens (e.g., Ebola and Marburg viruses) that can infect humans and cause disease outbreaks. A recent study in South Africa isolated a genetic variant closely related to MERS-CoV from an insectivorous bat. Though Madag…	PMC4404003	10.1186/s12985-015-0271-y	phylogeny;reservoir		MERS coronavirus	Y		NA
First	25480685	2014	Genome biology and evolution	Dettman, Jeremy R;Rodrigue, Nicolas;Kassen, Rees	Genome-wide patterns of recombination in the opportunistic human pathogen Pseudomonas aeruginosa.	The bacterium Pseudomonas aeruginosa is a significant cause of acute nosocomial infections as well as chronic respiratory infections in patients with cystic fibrosis (CF). Recent reports of the intercontinental spread of a CF-specific epidemic strain, combined with high intrinsic levels of antibiotic resistance, have made this opportunistic pathogen an important public health concern. Strain-spec…	PMC4316616	10.1093/gbe/evu260	clinical;genome;phylogeny;outbreak;outcome;drug resistance;vector		Pseudomona aeruginosa	Y		NA
First	25367909	2014	Antimicrobial agents and chemotherapy	Gaiarsa, Stefano;Comandatore, Francesco;Gaibani, Paolo;Corbella, Marta;Dalla Valle, Claudia;Epis, Sara;Scaltriti, Erika;Carretto, Edoardo;Farina, Claudio;Labonia, Maria;Landini, Maria Paola;Pongolini, Stefano;Sambri, Vittorio;Bandi, Claudio;Marone, Piero;Sassera, Davide	Genomic epidemiology of Klebsiella pneumoniae in Italy and novel insights into the origin and global evolution of its resistance to carbapenem antibiotics.	Klebsiella pneumoniae is at the forefront of antimicrobial resistance for Gram-negative pathogenic bacteria, as strains resistant to third-generation cephalosporins and carbapenems are widely reported. The worldwide diffusion of these strains is of great concern due to the high morbidity and mortality often associated with K. pneumoniae infections in nosocomial environments. We sequenced the geno…	PMC4291437	10.1128/AAC.04224-14	drug resistance;mBio;phylogeny;genotype		Klebsiella pneumonia	Y		NA
First	24765574	2014	PeerJ	Pettengill, James B;Timme, Ruth E;Barrangou, Rodolphe;Toro, Magaly;Allard, Marc W;Strain, Errol;Musser, Steven M;Brown, Eric W	The evolutionary history and diagnostic utility of the CRISPR-Cas system within Salmonella enterica ssp. enterica.	Evolutionary studies of clustered regularly interspaced short palindromic repeats (CRISPRs) and their associated (cas) genes can provide insights into host-pathogen co-evolutionary dynamics and the frequency at which different genomic events (e.g., horizontal vs. vertical transmission) occur. Within this study, we used whole genome sequence (WGS) data to determine the evolutionary history and gen…	PMC3994646	10.7717/peerj.340	genotype;genome;diversity		Salmonella Enterica	Y	unlike other cripsr paper this one looks at a lot of isolates	NA
First	23637636	2013	PLoS genetics	Zhou, Zhemin;McCann, Angela;Litrup, Eva;Murphy, Ronan;Cormican, Martin;Fanning, Seamus;Brown, Derek;Guttman, David S;Brisse, Sylvain;Achtman, Mark	Neutral genomic microevolution of a recently emerged pathogen, Salmonella enterica serovar Agona.	Salmonella enterica serovar Agona has caused multiple food-borne outbreaks of gastroenteritis since it was first isolated in 1952. We analyzed the genomes of 73 isolates from global sources, comparing five distinct outbreaks with sporadic infections as well as food contamination and the environment. Agona consists of three lineages with minimal mutational diversity: only 846 single nucleotide pol…	PMC3630104	10.1371/journal.pgen.1003471	genome;diversity;surveillance;vector;drug resistance		Salmonella Enterica	Y		NA
First	23185395	2012	PloS one	Iwamoto, Tomotada;Grandjean, Louis;Arikawa, Kentaro;Nakanishi, Noriko;Caviedes, Luz;Coronel, Jorge;Sheen, Patricia;Wada, Takayuki;Taype, Carmen A;Shaw, Marie-Anne;Moore, David A J;Gilman, Robert H	Genetic diversity and transmission characteristics of Beijing family strains of Mycobacterium tuberculosis in Peru.	Beijing family strains of Mycobacterium tuberculosis have attracted worldwide attention because of their wide geographical distribution and global emergence. Peru, which has a historical relationship with East Asia, is considered to be a hotspot for Beijing family strains in South America. We aimed to unveil the genetic diversity and transmission characteristics of the Beijing strains in Peru. A …	PMC3504116	10.1371/journal.pone.0049651	outbreak;international;genotype;characterization;genome;diversity;transmission		Mycobacterium tuberculosis	Y		NA
First	21984923	2011	PloS one	Maatallah, Makaoui;Cheriaa, Jihane;Backhrouf, Amina;Iversen, Aina;Grundmann, Hajo;Do, Thuy;Lanotte, Philippe;Mastouri, Maha;Elghmati, Mohamed Salem;Rojo, Fernando;Mejdi, Snoussi;Giske, Christian G	Population structure of Pseudomonas aeruginosa from five Mediterranean countries: evidence for frequent recombination and epidemic occurrence of CC235.	Several studies in recent years have provided evidence that Pseudomonas aeruginosa has a non-clonal population structure punctuated by highly successful epidemic clones or clonal complexes. The role of recombination in the diversification of P. aeruginosa clones has been suggested, but not yet demonstrated using multi-locus sequence typing (MLST). Isolates of P. aeruginosa from five Mediterranean…	PMC3184967	10.1371/journal.pone.0025617	phylogeny;mBio;genotype;genome;diversity		Pseudomona aeruginosa	Y		NA
First	18094006	2007	The European respiratory journal	Allix-BÌ©guec, C;Supply, P;Wanlin, M;Bifani, P;Fauville-Dufaux, M	Standardised PCR-based molecular epidemiology of tuberculosis.	A population-based molecular epidemiology investigation has been undertaken to evaluate tuberculosis transmission and control in the Brussels-Capital Region (Belgium). All tuberculosis cases reported from January 2003 to December 2004 were investigated. In total, 536 Mycobacterium tuberculosis isolates (89% of culture-positive samples) were genotyped by the newly standardised 24 loci-based mycoba…	NA	NA	control;cluster;characterization;genotype;outbreak;transmission;genome		Mycobacterium tuberculosis	Y		NA
First	15939791	2005	The Journal of experimental medicine	Ray, Stuart C;Fanning, Liam;Wang, Xiao-Hong;Netski, Dale M;Kenny-Walsh, Elizabeth;Thomas, David L	Divergent and convergent evolution after a common-source outbreak of hepatitis C virus.	The genomic sequences of viruses that are highly mutable and cause chronic infection tend to diverge over time. We report that these changes represent both immune-driven selection and, in the absence of immune pressure, reversion toward an ancestral consensus. Sequence changes in hepatitis C virus (HCV) structural and nonstructural genes were studied in a cohort of women accidentally infected wit…	PMC2213258	10.1084/jem.20050122	genome;diversity		Hepatitis C	Y		NA
First	15838025	2005	Journal of bacteriology	Purdy, Alexandra;Rohwer, Forest;Edwards, Rob;Azam, Farooq;Bartlett, Douglas H	A glimpse into the expanded genome content of Vibrio cholerae through identification of genes present in environmental strains.	Vibrio cholerae has multiple survival strategies which are reflected both in its broad distribution in many aquatic environments and its high genotypic diversity. To obtain additional information regarding the content of the V. cholerae genome, suppression subtractive hybridization (SSH) was used to prepare libraries of DNA sequences from two southern California coastal isolates which are diverge…	PMC1082809	10.1128/JB.187.9.2992-3001.2005	mBio;characterization;genome;outbreak		Vibrio cholerae	Y		NA
First	15347429	2004	BMC infectious diseases	Vega, Vinsensius B;Ruan, Yijun;Liu, Jianjun;Lee, Wah Heng;Wei, Chia Lin;Se-Thoe, Su Yun;Tang, Kin Fai;Zhang, Tao;Kolatkar, Prasanna R;Ooi, Eng Eong;Ling, Ai Ee;Stanton, Lawrence W;Long, Philip M;Liu, Edison T	Mutational dynamics of the SARS coronavirus in cell culture and human populations isolated in 2003.	BACKGROUND: The SARS coronavirus is the etiologic agent for the epidemic of the Severe Acute Respiratory Syndrome. The recent emergence of this new pathogen, the careful tracing of its transmission patterns, and the ability to propagate in culture allows the exploration of the mutational dynamics of the SARS-CoV in human populations.METHODS: We sequenced complete SARS-CoV genomes taken from prima…	PMC517714	10.1186/1471-2334-4-32	genome;phylogeny;transmission		SARS Coronavirus	Y		NA
First	12551997	2003	Journal of virology	Gordon, M;De Oliveira, T;Bishop, K;Coovadia, H M;Madurai, L;Engelbrecht, S;Janse van Rensburg, E;Mosam, A;Smith, A;Cassol, S	Molecular characteristics of human immunodeficiency virus type 1 subtype C viruses from KwaZulu-Natal, South Africa: implications for vaccine and antiretroviral control strategies.	The KwaZulu-Natal region of South Africa is experiencing an explosive outbreak of human immunodeficiency virus type 1 (HIV-1) subtype C infections. Understanding the genetic diversity of C viruses and the biological consequences of this diversity is important for the design of effective control strategies. We analyzed the protease gene, the first 935 nucleotides of reverse transcriptase, and the …	PMC141090	10.1128/JVI.77.4.2587-2599.2003	characterization;drug resistance;mBio;genome;clinical;treatment;diversity;phylogeny		Human Immunodeficy Virus	Y		NA
Second	27277215	2016	Helicobacter	Kumar, Narender;Albert, M John;Al Abkal, Hanan;Siddique, Iqbal;Ahmed, Niyaz	What constitutes an Arabian Helicobacter pylori? Lessons from comparative genomics.	BACKGROUND: Helicobacter pylori, the human gastric pathogen, causes a variety of gastric diseases ranging from mild gastritis to gastric cancer. While the studies on H.Â pylori are dominated by those based on either East Asian or Western strains, information regarding H.Â pylori strains prevalent in the Middle East remains scarce. Therefore, we carried out whole-genome sequencing and comparative …	NA	NA	cancer;genome;phylogeny;characterization		Helicobacter pylori	N	23898187 had better visualizations	10858344
Second	25188031	2014	Microbial drug resistance (Larchmont, N.Y.)	Papagiannitsis, Costas C;JakubÅ¯, Vladislav;UrbÃ¡Å¡kovÃ¡, Pavla;HrabÃ¡k, Jaroslav	High prevalence of ST131 among CTX-M-producing Escherichia coli from community-acquired infections, in the Czech Republic.	A total of 2,683 nonrepetitive Escherichia coli isolates were collected from microbiological laboratories covering all regions of the Czech Republic, during April 2011. Antimicrobial susceptibility patterns of E. coli were assessed. All 38 cefotaxime-resistant (CTX-R) isolates were found to be extended-spectrum Î²-lactamase (ESBL)-positive by the double-disc synergy test. Thirty-two of those isol…	NA	NA	drug resistance;mBio;outbreak;community;genotype		Escherichia coli	N	not accesible from UBC	10858344
Second	28559168	2017	Journal of global antimicrobial resistance	Casella, Tiago;Cerdeira, Louise T;Fernandes, Miriam R;Souza, Tiago A;Haenni, Marisa;Madec, Jean-Yves;Lincopan, Nilton;Nogueira, Mara C L	Draft genome sequence of a CTX-M-15-producing Escherichia coli ST345 from commercial chicken meat in Brazil.	Escherichia coli, the main host of the CTX-M-15 extended-spectrum Î²-lactamase (ESBL) enzyme, is widely distributed and exchanged between the environment, animals and humans. Therefore, identification of blaCTX-M-15-positive lineages in food has a significant impact on public health. In this regard, until the end of 1990s, ESBL-producing isolates were mainly associated with hospital-acquired infe…	NA	NA	drug resistance;genome;outbreak;community;mBio		Escherichia coli	N	no figures	11027645
Second	26812489	2016	PLoS neglected tropical diseases	Mboera, Leonard E G;Mweya, Clement N;Rumisha, Susan F;Tungu, Patrick K;Stanley, Grades;Makange, Mariam R;Misinzo, Gerald;De Nardo, Pasquale;Vairo, Francesco;Oriyo, Ndekya M	The Risk of Dengue Virus Transmission in Dar es Salaam, Tanzania during an Epidemic Period of 2014.	BACKGROUND: In 2010, 2012, 2013 and 2014 dengue outbreaks have been reported in Dar es Salaam, Tanzania. However, there is no comprehensive data on the risk of transmission of dengue in the country. The objective of this study was to assess the risk of transmission of dengue in Dar es Salaam during the 2014 epidemic.PRINCIPAL FINDINGS: This cross-sectional study was conducted in Dar es Salaam, Ta…	PMC4728062	10.1371/journal.pntd.0004313	clinical;diagnosis;outbreak;genotype;genome;vector		Dengue virus	N	22761556 was good enough	11027645
Second	26118707	2015	[Nihon koshu eisei zasshi] Japanese journal of public health	Seki, Naomi;Iwashita, Yuko;Moto, Ryoko;Kamiya, Nobuyuki;Kurita, Masayuki;Tahara, Narumi;Hasegawa, Michiya;Shinkai, Takayuki;Hayashi, Yukinao;Sadamasu, Kenji;Kai, Akemi;Nakajima, Yukiko;Watase, Hirotoshi;Ueda, Takashi;Maeda, Hideo;Kobayashi, Kazushi;Ishizaki, Yasue;Hiromatsu, Kyoko	[An autochthonous outbreak of dengue type 1 in Tokyo, Japan 2014].	OBJECTIVES: An outbreak of autochthonous dengue fever was reported in August 2014, with cases suspected mainly from Yoyogi Park in Tokyo. This is the first epidemic of dengue fever in Japan since 1945.METHODS: From August to October 2014, the following measures were taken to control the outbreak: 1) risk communication and information sharing; 2) active case finding; 3) vector surveillance in affe…	NA	NA	characterization;clinical;diagnosis;phylogeny;outbreak;genome		Dengue virus	N	English Version not accessible	11220978
Second	21779167	2011	PLoS pathogens	Bradley, Evan S;Bodi, Kip;Ismail, Ayman M;Camilli, Andrew	A genome-wide approach to discovery of small RNAs involved in regulation of virulence in Vibrio cholerae.	Small RNAs (sRNAs) are becoming increasingly recognized as important regulators in bacteria. To investigate the contribution of sRNA mediated regulation to virulence in Vibrio cholerae, we performed high throughput sequencing of cDNA generated from sRNA transcripts isolated from a strain ectopically expressing ToxT, the major transcriptional regulator within the virulence gene regulon. We compare…	PMC3136459	10.1371/journal.ppat.1002126	genome;drug resistance		Vibrio cholerae	N	Lab heavy paper, mostly gels & stat plots	11230752
Second	26545848	2015	Veterinary journal (London, England : 1997)	Figueiredo, Andreza Soriano;Lampe, Elisabeth;do EspÃ­rito-Santo, MÃ¡rcia Paschoal;Mello, Francisco Campello do Amaral;de Almeida, Fernando Queiroz;de Lemos, Elba Regina Sampaio;Godoi, Tatianne Leme Oliveira Santos;Dimache, Luana Avila Giorgia;Dos Santos, Debora Regina Lopes;Villar, Livia Melo	Identification of two phylogenetic lineages of equine hepacivirus and high prevalence in Brazil.	Non-primate hepacivirus (NPHV), as described in horses, is the virus most genetically related to hepatitis C virus (HCV). Although detected worldwide, limited data on genomic variability and distribution of NPHV are available in Latin America. The aim of this study was to investigate the genetic diversity and prevalence of equine NPHV in Brazil. Thirteen percent of 202 equines from three Brazilia…	NA	NA	characterization;phylogeny;genome;diversity		Hepatitis C	N	No humans, just horses	11429109
Second	25654164	2015	AIDS research and human retroviruses	Struck, Daniel;Roman, FranÃ§ois;De Landtsheer, SÃ©bastien;Servais, Jean-Yves;Lambert, Christine;Masquelier, CÃ©cile;Venard, VÃ©ronique;Ruelle, Jean;Nijhuis, Monique;Schmit, Jean-Claude;Seguin-Devaux, Carole	Near Full-Length Characterization and Population Dynamics of the Human Immunodeficiency Virus Type I Circulating Recombinant Form 42 (CRF42_BF) in Luxembourg.	A new recombinant form representing a mosaic of HIV-1 subtype B and F1 and designated as CRF42_BF was identified in Luxembourg. We confirmed the inedited nature of CRF42_BF by near full-length genome characterization and retrieved a possible ancestor originating from Brazil. The demographic history of CRF42_BF in Luxembourg using Bayesian coalescent-based methods was investigated. The exponential…	NA	NA	genome;characterization;surveillance		Human Immunodeficy Virus	N	Not accesible from UBC	11753961
Second	26637879	2015	Anticancer research	Hassani, Soroush;Castillo, Andres;Ohori, Jun-Ichiro;Higashi, Michiyo;Kurono, Yuichi;Akiba, Suminori;Koriyama, Chihaya	Molecular Pathogenesis of Human Papillomavirus Type 16 in Tonsillar Squamous Cell Carcinoma.	AIM: The present study aimed to explore the etiological role of human papillomavirus (HPV) in tonsillar squamous cell carcinoma (TSCC).MATERIALS AND METHODS: HPV status, including viral load and E6 variants, and the expression of P53, p16(INK4A), and FANCD2, in tissues of TSCC (n=24) and tonsillitis (n=31) were investigated.RESULTS: The frequency of high-risk HPV (HPV-16) in TSCCs (42%) was highe…	NA	NA	clinical;diagnosis;cancer;genome		Human Papillomavirus	N	no figures	11753961
Second	22219599	2012	World journal of gastroenterology	Castillo, Andres;Koriyama, Chihaya;Higashi, Michiyo;Anwar, Muhammad;Bukhari, Mulazim Hussain;Carrascal, Edwin;Mancilla, Lida;Okumura, Hiroshi;Matsumoto, Masataka;Sugihara, Kazumasa;Natsugoe, Shoji;Eizuru, Yoshito;Akiba, Suminori	Human papillomavirus in upper digestive tract tumors from three countries.	AIM: To clarify human papillomavirus (HPV) involvement in carcinogenesis of the upper digestive tract of virological and pathological analyses.METHODS: The present study examined the presence of HPV in squamous cell carcinomas of the oral cavity (n = 71), and esophagus (n = 166) collected from Japan, Pakistan and Colombia, with different HPV exposure risk and genetic backgrounds. The viral load a…	PMC3247694	10.3748/wjg.v17.i48.5295	clinical;diagnosis;genome;cancer;characterization		Human Papillomavirus	N	no figures	11985969
Second	24375107	2014	Journal of bacteriology	Lu, Wei;Wise, Michael J;Tay, Chin Yen;Windsor, Helen M;Marshall, Barry J;Peacock, Christopher;Perkins, Tim	Comparative analysis of the full genome of Helicobacter pylori isolate Sahul64 identifies genes of high divergence.	Isolates of Helicobacter pylori can be classified phylogeographically. High genetic diversity and rapid microevolution are a hallmark of H. pylori genomes, a phenomenon that is proposed to play a functional role in persistence and colonization of diverse human populations. To provide further genomic evidence in the lineage of H. pylori and to further characterize diverse strains of this pathogen …	PMC3957704	10.1128/JB.01021-13	genome;diversity;cluster;drug resistance		Helicobacter pylori	N		11996687
Second	23417002	2013	Applied and environmental microbiology	Hauser, Elisabeth;Mellmann, Alexander;Semmler, Torsten;Stoeber, Helen;Wieler, Lothar H;Karch, Helge;Kuebler, Nikole;Fruth, Angelika;Harmsen, Dag;Weniger, Thomas;Tietze, Erhard;Schmidt, Herbert	Phylogenetic and molecular analysis of food-borne shiga toxin-producing Escherichia coli.	Seventy-five food-associated Shiga toxin-producing Escherichia coli (STEC) strains were analyzed by molecular and phylogenetic methods to describe their pathogenic potential. The presence of the locus of proteolysis activity (LPA), the chromosomal pathogenicity island (PAI) PAI ICL3, and the autotransporter-encoding gene sabA was examined by PCR. Furthermore, the occupation of the chromosomal int…	PMC3623172	10.1128/AEM.03552-12	genotype;drug resistance;genome;mBio;vector;outbreak		Escherichia coli	N	23949315 better and more relevant	12017822
Second	25821965	2015	PloS one	Xu, Jie;Wu, Biao;Wang, Jing-Hui;Huang, Ling;Wang, Deng-Yu;Zhao, Ling;Zhao, Guo-Ping;Wang, Ying	Pre-existing mutations in reverse transcriptase of hepatitis B virus in treatment-naive Chinese patients with chronic hepatitis B.	High rate of viral replication and lacking of proofreading activity in hepatitis B virus (HBV) polymerase lead to the generation of mutations in HBV virus. Mutations in the reverse transcriptase (RT) region of HBV polymerase are demonstrated to be strongly associated with drug resistance during antiviral treatment. However, the presence of mutations as well as its clinical significance in treatme…	PMC4379075	10.1371/journal.pone.0117429	genotype;drug resistance		Hepatitis B	N	25825968 better	12125816
Second	24354062	2013	Voprosy virusologii	Kazennova, E V;Vasil'ev, A V;Lapovok, I A;Grishechkin, A E;Laga, V Iu;Salamov, G G;Tumanov, A S;Parygina, O A;Ruzaeva, L A;Grezina, L A;Serkina, T P;Kaufman, O A;Oorzhak, N D;Lukashov, V V;Bobkova, M R	[HIV-1 genetic variants in the Asian part of Russia: a study (2005-2010)].	The HIV-1 genetic variants circulated in the Asian part of the Russian Federation in 2005-2010 were studied. The samples of HIV-1 (427 in total) were collected in Khabarovsk, Magadan, Kurgan, Krasnoyarsk, Noyabr'sk, Yakutsk, Altay, and Tyva. Sequencing of some genome regions followed by the phylogenetic analysis or specific Internet resource sampling were used as the main methods of the HIV subty…	NA	NA	genome;characterization;surveillance;phylogeny		Human Immunodeficy Virus	N	24727861 better	12398212
Second	23045502	2012	Journal of bacteriology	Timme, Ruth E;Allard, Marc W;Luo, Yan;Strain, Errol;Pettengill, James;Wang, Charles;Li, Cong;Keys, Christine E;Zheng, Jie;Stones, Robert;Wilson, Mark R;Musser, Steven M;Brown, Eric W	Draft genome sequences of 21 Salmonella enterica serovar enteritidis strains.	Salmonella enterica subsp. enterica serovar Enteritidis is a common food-borne pathogen, often associated with shell eggs and poultry. Here, we report draft genomes of 21 S. Enteritidis strains associated with or related to the U.S.-wide 2010 shell egg recall. Eleven of these genomes were from environmental isolates associated with the egg outbreak, and 10 were reference isolates from previous ye…	PMC3486122	10.1128/JB.01289-12	clinical;diagnosis;genome;characterization;vector		Salmonella Enterica	N	24719441 better	12472660
Second	23756811	2013	Biochemical and biophysical research communications	Dash, Paban Kumar;Sharma, Shashi;Soni, Manisha;Agarwal, Ankita;Parida, Manmohan;Rao, P V Lakshmana	Complete genome sequencing and evolutionary analysis of Indian isolates of Dengue virus type 2.	Dengue is the most important arboviral infection of global public health significance. It is now endemic in most parts of the South East Asia including India. Though Dengue virus type 2 (DENV-2) is predominantly associated with major outbreaks in India, complete genome information of Indian DENV-2 is not available. In this study, the full-length genome of five DENV-2 isolates (four from 2001 to 2…	NA	NA	genome;characterization;phylogeny;genotype		Dengue virus	N	26160542 better	12820801
Second	24505294	2014	PloS one	Jeukens, Julie;Boyle, Brian;Kukavica-Ibrulj, Irena;Ouellet, Myriam M;Aaron, Shawn D;Charette, Steve J;Fothergill, Joanne L;Tucker, Nicholas P;Winstanley, Craig;Levesque, Roger C	Comparative genomics of isolates of a Pseudomonas aeruginosa epidemic strain associated with chronic lung infections of cystic fibrosis patients.	Pseudomonas aeruginosa is the main cause of fatal chronic lung infections among individuals suffering from cystic fibrosis (CF). During the past 15 years, particularly aggressive strains transmitted among CF patients have been identified, initially in Europe and more recently in Canada. The aim of this study was to generate high-quality genome sequences for 7 isolates of the Liverpool epidemic st…	PMC3914812	10.1371/journal.pone.0087611	genome;geography;outbreak		Pseudomona aeruginosa	N	24487530 better	12915571
Second	21503903	2011	Journal of medical virology	Bolcic, F;Jones, L R;Laufer, N;Quarleri, J	Molecular characterization of hepatitis C virus genotype 4 sequences in HIV-coinfected patients from Argentina.	The prevalence of hepatitis C virus genotype 4 (HCV-4) is increasing in different parts of the World but in Latin America the data are still scarce. We aimed to characterize HCV-4 isolates from 383 HIV-coinfected patients in Argentina. Sequence analyses were based on the non-structural 5B region of HCV. Results from 18 patients indicated a genetic heterogeneity that involved three genotype 4 subt…	NA	NA	genotype		Human Immunodeficy Virus	N	23940801 better	12918070
Second	24881489	2014	Journal of clinical virology : the official publication of the Pan American Society for Clinical Virology	Sahasrabuddhe, Vikrant V;Gravitt, Patti E;Dunn, S Terence;Robbins, David;Brown, David;Allen, Richard A;Eby, Yolanda J;Smith, Katie M;Zuna, Rosemary E;Zhang, Roy R;Gold, Michael A;Schiffman, Mark;Walker, Joan L;Castle, Philip E;Wentzensen, Nicolas	Evaluation of clinical performance of a novel urine-based HPV detection assay among women attending a colposcopy clinic.	BACKGROUND: Human papillomavirus (HPV) testing in urine offers a convenient approach for cervical cancer screening but has previously suffered from limited clinical sensitivity.OBJECTIVES: We evaluated clinical performance of the prototype Trovagene HPV test, a novel polymerase chain reaction assay that targets the E1 region of the HPV genome and detects and amplifies short fragments of cell-free…	PMC4146457	10.1016/j.jcv.2014.04.016	genotype;clinical;genome		Human Papillomavirus	N	no figures	12918070
Second	21338211	2011	Asian Pacific journal of cancer prevention : APJCP	Chong, P P;Asyikin, N;Rusinahayati, M;Halimatun, S;Rozita, R;Ng, C K;Hamilton, W H Wan;Tan, B C;Noraihan, N;Rohani, A;Faezah, H;Latiffah, L;Maha, A;Sabariah, A R	High prevalence of human papillomavirus DNA detected in cervical swabs from women in southern Selangor, Malaysia.	Persistent high-risk human papillomavirus (HPV) infection is known to play an important role in the genesis of cervical cancer. Since new screening and prevention strategies, namely improved HPV testing and HPV vaccination have been aggressively promoted recently, it is crucial to investigate the HPV distribution in Malaysia in order to maximize their cost-effectiveness. This study was therefore …	NA	NA	genotype;clinical;diagnosis;genome;characterization;vaccine		Human Papillomavirus	N	no figures	14527350
Second	27900364	2016	Cold Spring Harbor molecular case studies	Park, Donghyun;Huh, Hee Jae;Kim, Yeon Jeong;Son, Dae-Soon;Jeon, Hyo-Jeong;Im, Eu-Hyun;Kim, Jong-Won;Lee, Nam Yong;Kang, Eun-Suk;Kang, Cheol In;Chung, Doo Ryeon;Ahn, Jin-Hyun;Peck, Kyong Ran;Choi, Sun Shim;Kim, Yae-Jean;Ki, Chang-Seok;Park, Woong-Yang	Analysis of intrapatient heterogeneity uncovers the microevolution of Middle East respiratory syndrome coronavirus.	Genome sequence analysis of Middle East respiratory syndrome coronavirus (MERS-CoV) variants from patient specimens has revealed the evolutionary dynamics and mechanisms of pathogenesis of the virus. However, most studies have analyzed the consensus sequences of MERS-CoVs, precluding an investigation of intrapatient heterogeneity. Here, we analyzed non-consensus sequences to characterize intrapat…	PMC5111008	10.1101/mcs.a001214	genome		SARS Coronavirus;MERS coronavirus	N	24781747 better	14568156
Second	21904621	2011	PloS one	Pang, Bo;Zheng, Xiao;Diao, Baowei;Cui, Zhigang;Zhou, Haijian;Gao, Shouyi;Kan, Biao	Whole genome PCR scanning reveals the syntenic genome structure of toxigenic Vibrio cholerae strains in the O1/O139 population.	Vibrio cholerae is commonly found in estuarine water systems. Toxigenic O1 and O139 V. cholerae strains have caused cholera epidemics and pandemics, whereas the nontoxigenic strains within these serogroups only occasionally lead to disease. To understand the differences in the genome and clonality between the toxigenic and nontoxigenic strains of V. cholerae serogroups O1 and O139, we employed a …	PMC3164192	10.1371/journal.pone.0024267	characterization;clinical;diagnosis;genome		Vibrio cholerae	N	26828665 better	15027000
Second	24316290	2013	Infection, genetics and evolution : journal of molecular epidemiology and evolutionary genetics in infectious diseases	Do, Loan Phuong;Nakagomi, Toyoko;Nakagomi, Osamu	A rare G1P[6] super-short human rotavirus strain carrying an H2 genotype on the genetic background of a porcine rotavirus.	Rotavirus strains with a rearranged 11th genome segment may show super-short RNA electropherotypes. Examples from human strains were limited to seven strains, 69M, 57M, B37, Mc345, AU19, B4106 and BE2001, which have a variety of G and P genotypes. AU19 is a rare G1P[6] human rotavirus strain detected in a Japanese infant with severe acute gastroenteritis. This study was undertaken to better under…	NA	NA	outbreak;characterization;genotype;genome;diversity;transmission		Human rotavirus	N	24676363 better	15041181
Second	27911695	2016	Vector borne and zoonotic diseases (Larchmont, N.Y.)	Moi, Meng Ling;Kobayashi, Daisuke;Isawa, Haruhiko;Sasaki, Toshinori;Saijo, Masayuki;Kurane, Ichiro;Sawabe, Kyoko;Takasaki, Tomohiko	Dengue Virus Isolation in Mosquito Aedes albopictus Captured During an Outbreak in Tokyo, 2014, by a Method Relying on Antibody-Dependent Enhancement Mechanism Using FcÎ³R-Expressing BHK Cells.	Dengue virus (DENV) isolation from mosquitoes is necessary for providing definitive evidence of virus circulation, and is critical for further virological characterization and determination of epidemiological characteristics. By using Aedes albopictus mosquitoes captured during an outbreak in Tokyo in 2014, we compared the DENV isolation rates of a conventional virus isolation method that uses C6…	NA	NA	vector;genome		Dengue virus	N	Not accesible from UBC	15231789
Second	25427357	2014	The Southeast Asian journal of tropical medicine and public health	Themphachana, Monchanok;Nakaguchi, Yoshitsugu;Nishibuchi, Mitsuaki;Seto, Kazuko;Rattanachuay, Pattamarat;Singkhamanan, Kamonnut;Sukhumungoon, Pharanai	First report in Thailand of a stx-negative Escherichia Coli 0157 strain from a patient with diarrhea.	E. coli serotype 0157 is well known to cause serious illnesses in humans. However, there has been no case report to date of this serotype in Thailand. In this study, we report for the first time E. coli 0157 (designated as PSU120) isolated from a stool sample among 228 diarrheal swab samples at Hat Yai Hospital, Songkhla Province, Thailand. This PSU120 was identified as being stx-negative and lac…	NA	NA	drug resistance;clinical;diagnosis		Escherichia coli	N	Not accesible from UBC	15243025
Second	23836820	2013	Infection and immunity	Behrens, Wiebke;Schweinitzer, Tobias;Bal, Joena;Dorsch, Martina;Bleich, AndrÃ©;Kops, Friederike;Brenneke, Birgit;Didelot, Xavier;Suerbaum, Sebastian;Josenhans, Christine	Role of energy sensor TlpD of Helicobacter pylori in gerbil colonization and genome analyses after adaptation in the gerbil.	Helicobacter pylori maintains colonization in its human host using a limited set of taxis sensors. TlpD is a proposed energy taxis sensor of H. pylori and dominant under environmental conditions of low bacterial energy yield. We studied the impact of H. pylori TlpD on colonization in vivo using a gerbil infection model which closely mimics the gastric physiology of humans. A gerbil-adapted H. pyl…	PMC3811781	10.1128/IAI.00750-13	genome;drug resistance		Helicobacter pylori	N	Lab heavy paper, mostly gels & stat plots	15243025
Second	23682442	2013	The Southeast Asian journal of tropical medicine and public health	Sadeghifard, Nourkhoda;Seidnazari, Teimour;Ghafourian, Sobhan;Soleimani, Mohammad;Maleki, Abbas;Qomi, Mostafa Akbari;Sekawi, Zamberi	Survey in Iran of clarithromycin resistance in Helicobacter pylori isolates by PCR-RFLP.	The aims of this study were to assess primary resistance of H. pylori strains isolated from adult patients of Ilam, Iran to antibacterial agents (amoxicillin, clarithromycin, metronidazole and tetracycline) and detection of clarithromycin, azithromycin, clarithromycin, metronidazole and tetracycline resistance by disc diffusion. Fifty biopsies were taken from gastric mucosa of the antrum and body…	NA	NA	drug resistance		Helicobacter pylori	N	not accesible from UBC	15256026
Second	22538996	2012	Journal of medical microbiology	Cha, Jeong-Ok;Jung, Young-Hee;Lee, Ha Rim;Yoo, Jae Il;Lee, Yeong Seon	Comparison of genetic epidemiology of vancomycin-resistant Enterococcus faecium isolates from humans and poultry.	This study was conducted to investigate the molecular characteristics and genetic relatedness of vancomycin-resistant Enterococcus faecium (VREF) isolates obtained from humans and poultry in Korea. A total of 147 VREF isolates from humans (71 clinical isolates) and poultry (76 isolates) in Korea were compared with respect to their antibiotic susceptibilities, organization of the Tn1546 transposon…	NA	NA	phylogeny;mBio;drug resistance;characterization;genotype		Enterococcus faecium	N	21741112 better	15261374
Second	27618896	2016	International journal of molecular sciences	Marascio, Nadia;Pavia, Grazia;Strazzulla, Alessio;Dierckx, Tim;Cuypers, Lize;Vrancken, Bram;Barreca, Giorgio Settimo;Mirante, Teresa;Malanga, Donatella;Oliveira, Duarte Mendes;Vandamme, Anne-Mieke;Torti, Carlo;Liberto, Maria Carla;FocÃ , Alfredo;The Sinergie-Umg Study Group, NA	Detection of Natural Resistance-Associated Substitutions by Ion Semiconductor Technology in HCV1b Positive, Direct-Acting Antiviral Agents-NaÃ¯ve Patients.	Naturally occurring resistance-associated substitutions (RASs) can negatively impact the response to direct-acting antivirals (DAAs) agents-based therapies for hepatitis C virus (HCV) infection. Herein, we set out to characterize the RASs in the HCV1b genome from serum samples of DAA-naÃ¯ve patients in the context of the SINERGIE (South Italian Network for Rational Guidelines and International Ep…	PMC5037695	10.3390/ijms17091416	clinical;treatment		Hepatitis C	N	Method paper, only phylogenetic tree, rest is not relevant.	15261374
Second	21440591	2011	Journal of hepatology	Lange, Christian M;Zeuzem, Stefan	IL28B single nucleotide polymorphisms in the treatment of hepatitis C.	Recent genome-wide association studies (GWAS) have identified genetic variations near the IL28B gene which are strongly associated with spontaneous and treatment-induced clearance of hepatitis C virus (HCV) infection. Protective IL28B variations are strongly associated with on-treatment viral kinetics and approximately 2-fold increased sustained virologic response (SVR) rates in HCV genotype 1 an…	NA	NA	clinical;treatment;genome;genotype		Hepatitis C	N	Figures are illustrations not data visualizations	15293506
Second	27936098	2016	PloS one	Chen, Iris;Chau, Gordon;Wang, Jing;Clarke, William;Marzinke, Mark A;Cummings, Vanessa;Breaud, Autumn;Laeyendecker, Oliver;Fields, Sheldon D;Griffith, Sam;Scott, Hyman M;Shoptaw, Steven;Del Rio, Carlos;Magnus, Manya;Mannheimer, Sharon;Tieu, Hong-Van;Wheeler, Darrell P;Mayer, Kenneth H;Koblin, Beryl A;Eshleman, Susan H	Analysis of HIV Diversity in HIV-Infected Black Men Who Have Sex with Men (HPTN 061).	BACKGROUND: HIV populations often diversify in response to selective pressures, such as the immune response and antiretroviral drug use. We analyzed HIV diversity in Black men who have sex with men who were enrolled in the HIV Prevention Trials Network 061 study.METHODS: A high resolution melting (HRM) diversity assay was used to measure diversity in six regions of the HIV genome: two in gag, one…	PMC5147928	10.1371/journal.pone.0167629	drug resistance;clinical;diagnosis;mBio;genome;treatment		Human Immunodeficy Virus	N	No genomics	15293506
Second	26575693	2015	Journal of medical virology	Shah, Krishna;Ragupathy, Viswanath;Saga, Anusha;Hewlett, Indira	High sensitivity detection of HIV-1 using two genomic targets compared with single target PCR.	The genetic diversity of Human Immunodeficiency Virus type-1(HIV-1) has been shown to affect the performance of Nucleic Acid Testing (NAT) of Human Immunodeficiency Virus type-1. Although, majority NAT assays were designed to detect the conserved regions of HIV-1 mutations at the primer or probe binding regions may lead to false negatives. In this study, we evaluated the feasibility of detecting …	NA	NA	genome;diversity;clinical;diagnosis;mBio;characterization		Human Immunodeficy Virus	N	No figures	15583294
Second	27098958	2016	Journal of clinical microbiology	Thrane, Sandra Wingaard;Taylor, VÃ©ronique L;Lund, Ole;Lam, Joseph S;Jelsbak, Lars	Application of Whole-Genome Sequencing Data for O-Specific Antigen Analysis and In Silico Serotyping of Pseudomonas aeruginosa Isolates.	Accurate typing methods are required for efficient infection control. The emergence of whole-genome sequencing (WGS) technologies has enabled the development of genome-based methods applicable for routine typing and surveillance of bacterial pathogens. In this study, we developed the Pseudomonas aeruginosa serotyper (PAst) program, which enabled in silico serotyping of P. aeruginosa isolates usin…	PMC4922119	10.1128/JCM.00349-16	cluster;control;genome		Pseudomona aeruginosa	N	Figures were pie chart & line chart, but subect was also a bit off	15722519
Second	24349005	2013	PloS one	Novitsky, Vladimir;Bussmann, Hermann;Logan, Andrew;Moyo, Sikhulile;van Widenfelt, Erik;Okui, Lillian;Mmalane, Mompati;Baca, Jeannie;Buck, Lauren;Phillips, Eleanor;Tim, David;McLane, Mary Fran;Lei, Quanhong;Wang, Rui;Makhema, Joseph;Lockman, Shahin;DeGruttola, Victor;Essex, M	Phylogenetic relatedness of circulating HIV-1C variants in Mochudi, Botswana.	BACKGROUND: Determining patterns of HIV transmission is increasingly important for the most efficient use of modern prevention interventions. HIV phylogeny can provide a better understanding of the mechanisms underlying HIV transmission networks in communities.METHODS: To reconstruct the structure and dynamics of a local HIV/AIDS epidemic, the phylogenetic relatedness of HIV-1 subtype C env seque…	PMC3859477	10.1371/journal.pone.0080589	transmission;outbreak;surveillance		Human Immunodeficy Virus	N	26629540 better	16170760
Second	23270497	2012	BMC infectious diseases	Chen, Min;Ma, Yanling;Duan, Song;Xing, Hui;Yao, Shitang;Su, Yingzhen;Luo, Hongbing;Yang, Li;Chen, Huichao;Fu, Liru;Qu, Aijuan;Ou, Chin-Yih;Jia, Manhong;Lu, Lin	Genetic diversity and drug resistance among newly diagnosed and antiretroviral treatment-naive HIV-infected individuals in western Yunnan: a hot area of viral recombination in China.	BACKGROUND: The emergence of an HIV-1 epidemic in China was first recognized in Dehong, western Yunnan. Due to its geographic location, Dehong contributed greatly in bridging HIV-1 epidemics in Southeast Asia and China through drug trafficking and injection drug use; and also extensively to the HIV genetic diversity in Yunnan and China. We attempt to monitor HIV-1 in this area by studying the HIV…	PMC3552723	10.1186/1471-2334-12-382	genome;diversity;clinical;treatment;drug resistance		Human Immunodeficy Virus	N	27957489 better	16195424
Second	27357298	2016	Virus genes	Muhairi, Salama Al;Hosani, Farida Al;Eltahir, Yassir M;Mulla, Mariam Al;Yusof, Mohammed F;Serhan, Wissam S;Hashem, Farouq M;Elsayed, Elsaeid A;Marzoug, Bahaaeldin A;Abdelazim, Assem S	Epidemiological investigation of Middle East respiratory syndrome coronavirus in dromedary camel farms linked with human infection in Abu Dhabi Emirate, United Arab Emirates.	The objective of this research was to investigate the prevalence of Middle East respiratory syndrome coronavirus (MERS-CoV) infection primarily in dromedary camel farms and the relationship of those infections with infections in humans in the Emirate of Abu Dhabi. Nasal swabs from 1113 dromedary camels (39 farms) and 34 sheep (1 farm) and sputum samples from 2 MERS-CoV-infected camel farm owners …	NA	NA	outbreak;mBio;phylogeny;genome		SARS Coronavirus;MERS coronavirus	N		16229749
Second	26920708	2016	Virologica Sinica	Ge, Xing-Yi;Wang, Ning;Zhang, Wei;Hu, Ben;Li, Bei;Zhang, Yun-Zhi;Zhou, Ji-Hua;Luo, Chu-Ming;Yang, Xing-Lou;Wu, Li-Jun;Wang, Bo;Zhang, Yun;Li, Zong-Xiao;Shi, Zheng-Li	Coexistence of multiple coronaviruses in several bat colonies in an abandoned mineshaft.	Since the 2002-2003 severe acute respiratory syndrome (SARS) outbreak prompted a search for the natural reservoir of the SARS coronavirus, numerous alpha- and betacoronaviruses have been discovered in bats around the world. Bats are likely the natural reservoir of alpha- and betacoronaviruses, and due to the rich diversity and global distribution of bats, the number of bat coronaviruses will like…	NA	NA	reservoir;outbreak		SARS Coronavirus	N	No humans, just bats, mainly tree figures	16280702
Second	25504831	2014	International journal of STD &amp; AIDS	de Lourdes Teixeira, Maria;Nafea, Shamim;Yeganeh, Nava;Santos, Edwiges;Gouvea, Maria Isabel;Joao, Esau;Ceci, Loredana;Bressan, Clarisse;Cruz, Maria Leticia;Sidi, Leon Claude;Nielsen-Saines, Karin	High rates of baseline antiretroviral resistance among HIV-infected pregnant women in an HIV referral centre in Rio de Janeiro, Brazil.	In order to understand antiretroviral resistance during pregnancy and its impact on HIV vertical transmission, we performed a cross-sectional analysis of 231 HIV-infected pregnant women who fulfilled Brazilian guidelines for antiretroviral testing and had antiretroviral genotypic testing performed between April 2010 and October 2012. At entry into prenatal care, the mean CD4 cell count for this c…	NA	NA	clinical;diagnosis;drug resistance;mBio;genome;treatment		Human Immunodeficy Virus	N	25407519 better	16287687
Second	25135833	2014	Journal of immunology (Baltimore, Md. : 1950)	Shi, Chong-Shan;Qi, Hai-Yan;Boularan, Cedric;Huang, Ning-Na;Abu-Asab, Mones;Shelhamer, James H;Kehrl, John H	SARS-coronavirus open reading frame-9b suppresses innate immunity by targeting mitochondria and the MAVS/TRAF3/TRAF6 signalosome.	Coronaviruses (CoV) have recently emerged as potentially serious pathogens that can cause significant human morbidity and death. The severe acute respiratory syndrome (SARS)-CoV was identified as the etiologic agent of the 2002-2003 international SARS outbreak. Yet, how SARS evades innate immune responses to cause human disease remains poorly understood. In this study, we show that a protein enco…	PMC4179872	10.4049/jimmunol.1303196	outbreak		SARS Coronavirus	N	Lab heavy paper, mostly gels & stat plots	16321509
Second	23225226	2012	Infection	Chang, Lisa;Bastian, Ivan;Warner, Morgyn	Survey of Klebsiella pneumoniae bacteraemia in two South Australian hospitals and detection of hypermucoviscous phenotype and magA/rmpA genotypes in K . pneumoniae isolates.	PURPOSE: Clinical patterns of Klebsiella pneumoniae bacteraemia vary geographically. An invasive syndrome involving abscess formation has emerged in recent years. Putative virulence factors associated with this syndrome include colony hypermucoviscosity, and magA and rmpA genes. We studied epidemiologic and microbiologic characteristics of K. pneumoniae bacteraemia at two South Australian hospita…	NA	NA	outbreak;community		Klebsiella pneumonia	N		16471224
Second	26542224	2015	Tuberculosis (Edinburgh, Scotland)	Wang, Xiaoying;Liu, Haican;Wei, Jianhao;Wu, Xiaocui;Yu, Qin;Zhao, Xiuqin;Lyu, Jianxin;Lou, Yongliang;Wan, Kanglin	An investigation on the population structure of mixed infections of Mycobacterium tuberculosis in Inner Mongolia, China.	OBJECTIVES: Mixed infections of Mycobacterium tuberculosis strains have attracted more attention due to their increasing frequencies worldwide, especially in the areas of high tuberculosis (TB) prevalence. In this study, we accessed the rates of mixed infections in a setting with high TB prevalence in Inner Mongolia Autonomous Region of China.METHODS: A total of 384 M.Â tuberculosis isolates from…	NA	NA	genotype;characterization;drug resistance;clinical;treatment		Mycobacterium tuberculosis	N	No figures really, there is a bar chart	16507223
Second	24427262	2014	PloS one	Shin, Hye-Jin;Joo, Jungnam;Yoon, Ji Hyun;Yoo, Chong Woo;Kim, Joo-Young	Physical status of human papillomavirus integration in cervical cancer is associated with treatment outcome of the patients treated with radiotherapy.	Integration of human papillomavirus (HPV) DNA into the host genome is a critical aetiological event in the progression from normal cervix to intraepithelial neoplasm, and finally to invasive cervical cancer. However, there has been little work on how HPV integration status relates to treatment outcome for cervical carcinomas. In the current study, HPV E2 and E6 gene copy numbers were measured in …	PMC3888442	10.1371/journal.pone.0078995	outbreak;genome		Human Papillomavirus	N	Not really genEpi	16549970
Second	27161589	2016	American journal of kidney diseases : the official journal of the National Kidney Foundation	Rhea, Sarah;Moorman, Anne;Pace, Robert;Mobley, Victoria;MacFarquhar, Jennifer;Robinson, Edward;Hayden, Tonya;Thai, Hong;Drobeniuc, Jan;Brooks, John T;Moore, Zack;Patel, Priti R	Hepatitis B Reverse Seroconversion and Transmission inÂ aÂ Hemodialysis Center: A Public Health Investigation andÂ CaseÂ Report.	In March 2013, public health authorities were notified of a new hepatitis B virus (HBV) infection in a patient receiving hemodialysis. We investigated to identify the source and prevent additional infections. We reviewed medical records, interviewed the index patient regarding hepatitis B risk factors, performed HBV molecular analysis, and observed infection control practices at the outpatient he…	NA	NA	transmission;genome		Hepatitis B;Human Immunodeficy Virus	N	Case report, but no larger context	16549970
Second	26755866	2016	World journal of gastroenterology	Caligiuri, Patrizia;Cerruti, Rita;Icardi, Giancarlo;Bruzzone, Bianca	Overview of hepatitis B virus mutations and their implications in the management of infection.	Hepatitis B virus (HBV) affects approximately two billion people worldwide and more than 240 million people in the world are currently chronic carrier that could develop serious complications in the future, like liver cirrhosis and hepatocellular carcinoma. Although an extended HBV immunization program is being carried out since the early '80s, representing effective preventive measure, leading t…	PMC4698481	10.3748/wjg.v22.i1.145	cancer;outbreak;transmission;clinical;treatment		Hepatitis B	N	review article	16842218
Second	23080488	2012	Journal of medical virology	SmoleÅ„-Dzirba, Joanna;RosiÅ„ska, Magdalena;KruszyÅ„ski, Piotr;Bratosiewicz-WÄ…sik, Jolanta;Janiec, Janusz;Beniowski, Marek;BociÄ…ga-Jasik, Monika;JabÅ‚onowska, ElÅ¼bieta;Szetela, Bartosz;Porter, Kholoud;WÄ…sik, Tomasz J	Molecular epidemiology of recent HIV-1 infections in southern Poland.	The genetic diversity of human immunodeficiency virus type 1 (HIV-1) offers an opportunity to track the development of the epidemic across different populations. Viral pol gene fragments from 55 individuals of Polish origin with recent HIV-1 infection identified in 2008-2010 in four Polish cities were analyzed. Viral sequences were compared with sequences from 100 individuals (reference group) in…	NA	NA	outbreak;transmission;genome;diversity;characterization;phylogeny		Human Immunodeficy Virus	N	28672035 better	17148079
Second	28593194	2017	mSphere	Gordon, David M;Geyik, Sarah;Clermont, Olivier;O'Brien, Claire L;Huang, Shiwei;Abayasekara, Charmalie;Rajesh, Ashwin;Kennedy, Karina;Collignon, Peter;Pavli, Paul;Rodriguez, Christophe;Johnston, Brian D;Johnson, James R;Decousser, Jean-Winoc;Denamur, Erick	Fine-Scale Structure Analysis Shows Epidemic Patterns of Clonal Complex 95, a Cosmopolitan Escherichia coli Lineage Responsible for Extraintestinal Infection.	The Escherichia coli lineage known as clonal complex 95 (CC95) is a cosmopolitan human-associated lineage responsible for a significant fraction of extraintestinal infections of humans. Whole-genome sequence data of 200 CC95 strains from various origins enabled determination of the CC95 pangenome. The pangenome analysis revealed that strains of the complex could be assigned to one of five subgrou…	NA	NA	genome;diversity;drug resistance;geography;phylogeny;mBio		Escherichia coli	N	Lab heavy paper, mostly gels & stat plots	17211692
Second	23637496	2011	Indian journal of virology : an official organ of Indian Virological Society	Kumar, Ajay;Dwivedi, Manisha;Misra, S P;Narang, Sushil;Tiwari, Balesh Kumar;Pandey, Renu	Clinical profile, genotype and management updates of hepatitis B virus.	Hepatitis B virus (HBV) is a well known agent of acute and chronic hepatitis, liver cirrhosis and hepatocellular carcinoma. Around 400 million people worldwide carrier of HBV of which more than 250 million reside in Asia, and 1-2Â million people have died from it. It has a partially double-stranded DNA, having 3.2-kb genome size and replicate via reverse transcription of RNA intermediate. In the …	PMC3550728	10.1007/s13337-011-0037-0	cancer;geography;genome;genotype;characterization;clinical;treatment;outbreak;international		Hepatitis B	N	23252849 better	17380283
Second	23183198	2012	Japanese journal of infectious diseases	Shi, Ying-Hui	Correlation between hepatitis B virus genotypes and clinical outcomes.	Hepatitis B virus (HBV) has been classified into 10 genotypes (A-J) according to genome sequence divergence. HBV genotypes have a distinct geographical distribution. As chronic HBV infection is endemic in the Asian region, genotypes B and C prevail there, and genotypes A and D are mainly found in the western world and Europe. Genotypes A, B, C, and D have been studied most extensively. In Europe …	NA	NA	cancer;geography;clinical;outcome;genotype;genome;outbreak;international		Hepatitis B	N	English Version not accessible	17380283
Second	22004137	2011	Viral immunology	Liu, Lifeng;Li, Jin;Yao, Jinjian;Yu, Jinling;Zhang, Jinliang;Ning, Qin;Wen, Zirong;Yang, Daguo;He, Yongwen;Kong, Xinjuan;Song, Qilong;Chen, Man;Yang, Hong;Liu, Qing;Li, Senlin;Lin, Jusheng	A genome-wide association study with DNA pooling identifies the variant rs11866328 in the GRIN2A gene that affects disease progression of chronic HBV infection.	Host genetics play a vital role in determining clinical outcomes of hepatitis B virus (HBV) infection. To identify novel susceptibility loci to HBV progression, we carried out a genome-wide association study with DNA pooling. This study assessed the relationship between 8 highly-ranked SNPs selected from our DNA pool and disease progression of HBV infection in two independent case-control studies…	NA	NA	clinical;outcome		Hepatitis B	N	Not accesible from UBC	17407706
Second	21739442	2011	Journal of medical virology	Venegas, Mauricio;Alvarado-Mora, MÃ³nica V;Villanueva, Rodrigo A;Rebello Pinho, JoÃ£o R;Carrilho, Flair J;Locarnini, Stephen;Yuen, Lilly;Brahm, Javier	Phylogenetic analysis of hepatitis B virus genotype F complete genome sequences from Chilean patients with chronic infection.	Molecular epidemiological data concerning the hepatitis B virus (HBV) in Chile are not known completely. Since the HBV genotype F is the most prevalent in the country, the goal of this study was to obtain full HBV genome sequences from patients infected chronically in order to determine their subgenotypes and the occurrence of resistance-associated mutations. Twenty-one serum samples from antivir…	NA	NA	genotype;drug resistance;genome;phylogeny;mBio		Hepatitis B	N	25187549 better	17488094
Second	25031349	2014	Journal of virology	Corman, Victor Max;Ithete, Ndapewa Laudika;Richards, Leigh Rosanne;Schoeman, M Corrie;Preiser, Wolfgang;Drosten, Christian;Drexler, Jan Felix	Rooting the phylogenetic tree of middle East respiratory syndrome coronavirus by characterization of a conspecific virus from an African bat.	The emerging Middle East respiratory syndrome coronavirus (MERS-CoV) causes lethal respiratory infections mainly on the Arabian Peninsula. The evolutionary origins of MERS-CoV are unknown. We determined the full genome sequence of a CoV directly from fecal material obtained from a South African Neoromicia capensis bat (NeoCoV). NeoCoV shared essential details of genome architecture with MERS-CoV.…	PMC4178802	10.1128/JVI.01498-14	phylogeny;genome		SARS Coronavirus;MERS coronavirus	N	No humans, just bats, mainly tree figures	17488094
Second	24184128	2013	Antiviral research	Drexler, Jan Felix;Corman, Victor Max;Drosten, Christian	Ecology, evolution and classification of bat coronaviruses in the aftermath of SARS.	In 2002/2003, a novel coronavirus (CoV) caused a pandemic, infecting more than 8000 people, of whom nearly 10% died. This virus, termed severe acute respiratory syndrome-CoV was linked to a zoonotic origin from rhinolophid bats in 2005. Since then, numerous studies have described novel bat CoVs, including close relatives of the newly emerging Middle East respiratory syndrome (MERS)-CoV. In this p…	NA	NA	phylogeny;genome		SARS Coronavirus;MERS coronavirus	N	Review Article	17494553
Second	23226433	2012	PloS one	Zhao, Dongming;Liang, Libin;Li, Yanbing;Jiang, Yongping;Liu, Liling;Chen, Hualan	Phylogenetic and pathogenic analyses of avian influenza A H5N1 viruses isolated from poultry in Vietnam.	Despite great efforts to control the infection of poultry with H5N1 viruses, these pathogens continue to evolve and spread in nature, threatening public health. Elucidating the characteristics of H5N1 avian influenza virus will benefit disease control and pandemic preparation. Here, we sequenced the genomes of 15 H5N1 avian influenza viruses isolated in Vietnam in 2006 and 2007 and performed phyl…	PMC3511418	10.1371/journal.pone.0050959	characterization;control;phylogeny		Haemophilus Influenza	N	25418838 slightly better	17682708
Second	25091234	2014	Journal of medical virology	Aromseree, Sirinart;Chaiwongkot, Arkom;Ekalaksananan, Tipaya;Kongyingyoes, Bunkerd;Patarapadungkit, Natcha;Pientong, Chamsai	The three most common human papillomavirus oncogenic types and their integration state in Thai women with cervical precancerous lesions and carcinomas.	To understand the potential role in cervical cancer development of the three most common high-risk human papillomavirus (HR-HPVs) in Thai women, HPV genotypes and viral genome statuses in different cervical lesions were investigated. Cervical tissues consisting of no cervical intraepithelial neoplasia (84 cases), grade I cervical intraepithelial neoplasia (176 cases), grade II-III cervical intrae…	NA	NA	genotype;cancer;genome;characterization		Human Papillomavirus	N	No figures, mostly stats images, bar charts	17682708
Second	22284258	2012	European journal of internal medicine	Abdirad, Afshin;Eram, Neda;Behzadi, Ashkan Heshmatzade;Koriyama, Chihaya;Parvaneh, Nima;Akiba, Suminori;Kato, Takuya;Kahn, Noureen;Ghofrani, Mohiedean;Sadigh, Nader	Human papillomavirus detected in esophageal squamous cell carcinoma in Iran.	INTRODUCTION: Considering the different results obtained regarding the association of HPV with the development of esophageal squamous cell carcinoma (ESCC) in different populations, we aimed to determine the frequency of HPV infection and its subtypes in ESCC in Iranian patients.METHOD: A total of 100 paraffin-embedded tissue samples of ESCC diagnosed during 1991 and 2005 in the Institute of Canc…	NA	NA	genotype;clinical;diagnosis;cancer;characterization		Human Papillomavirus	N	No figures, one quite different image	17706898
Second	23770142	2013	Infection, genetics and evolution : journal of molecular epidemiology and evolutionary genetics in infectious diseases	Nakano, Tatsunori;Takahashi, Kazuaki;Arai, Masahiro;Okano, Hiroshi;Kato, Hideaki;Ayada, Minoru;Okamoto, Hiroaki;Mishiro, Shunji	Identification of European-type hepatitis E virus subtype 3e isolates in Japanese wild boars: molecular tracing of HEV from swine to wild boars.	Nucleotide sequences of hepatitis E virus (HEV) isolates infecting wild boars in Mie prefecture, which is located in the central region of Japan and is far from the most prevalent regions of HEV infection in Japan, were determined and characterised. Among 144 serum samples of wild boars captured in Mie prefecture, 7 were positive for HEV-RNA. The nucleotide sequence of nearly the entire genome wa…	NA	NA	genome;clinical;diagnosis;vector;phylogeny		Hepatitis E	N	No humans, just wild boars	17997603
Second	25876137	2015	PloS one	Sangket, Unitsa;Vijasika, Sukanya;Noh, Hasnee;Chantratita, Wasun;Klungthong, Chonticha;Yoon, In Kyu;Fernandez, Stefan;Rutvisuttinunt, Wiriya	SNPer: an R library for quantitative variant analysis on single nucleotide polymorphisms among influenza virus populations.	Influenza virus (IFV) can evolve rapidly leading to genetic drifts and shifts resulting in human and animal influenza epidemics and pandemics. The genetic shift that gave rise to the 2009 influenza A/H1N1 pandemic originated from a triple gene reassortment of avian, swine and human IFVs. More minor genetic alterations in genetic drift can lead to influenza drug resistance such as the H274Y mutati…	PMC4395159	10.1371/journal.pone.0122812	drug resistance;outbreak		Haemophilus Influenza	N	Bioinformatics Methods	17997603
Second	23015716	2012	Journal of virology	Liu, Jun;Zhang, Shihong;Tan, Shuguang;Yi, Yong;Wu, Bin;Cao, Bin;Zhu, Fengcai;Wang, Chen;Wang, Hua;Qi, Jianxun;Gao, George F	Cross-allele cytotoxic T lymphocyte responses against 2009 pandemic H1N1 influenza A virus among HLA-A24 and HLA-A3 supertype-positive individuals.	Lack of a universal vaccine against all serotypes of influenza A viruses and recent progress on T cell-related vaccines against influenza A virus illuminate the important role of human leukocyte antigen (HLA)-restricted cytotoxic T lymphocytes (CTLs) in anti-influenza virus immunity. However, the diverse HLA alleles among humans complicate virus-specific cellular immunity research, and elucidatio…	PMC3503122	10.1128/JVI.01841-12	drug resistance;outbreak		Haemophilus Influenza	N	Lab heavy paper, mostly gels & stat plots	18025669
Second	23806146	2013	Foodborne pathogens and disease	He, Wenqiang;Liu, Yuqing;Qi, Jing;Chen, Hongbin;Zhao, Chunjiang;Zhang, Feifei;Li, Henan;Wang, Hui	Food-animal related Staphylococcus aureus multidrug-resistant ST9 strains with toxin genes.	To determine whether methicillin-susceptible S. aureus (MSSA) and methicillin-resistant Staphylococcus aureus (MRSA) are present in commercial pig farms and food products from supermarkets in China, we characterized S. aureus isolates from 250 samples associated with swine and animal-related food products in Shandong Province. The isolates were characterized by susceptibility testing, toxin gene …	NA	NA	drug resistance;cluster;genotype;mBio		Staphylococcus aureus	N	Not accesible from UBC	18044438
Second	22893681	2012	The Journal of antimicrobial chemotherapy	Lee, So-Young;Park, Yeon-Joon;Yu, Jin Kyung;Jung, Seungwon;Kim, Yoonjoo;Jeong, Seok Hoon;Arakawa, Yoshichika	Prevalence of acquired fosfomycin resistance among extended-spectrum Î²-lactamase-producing Escherichia coli and Klebsiella pneumoniae clinical isolates in Korea and IS26-composite transposon surrounding fosA3.	OBJECTIVES: To investigate the prevalence of plasmid-mediated fosfomycin resistance determinants among extended-spectrum Î²-lactamase (ESBL)-producing Escherichia coli and Klebsiella pneumoniae and their genetic environments.METHODS: A total of 347 non-duplicate ESBL-producing E. coli (165) and K. pneumoniae (182) were collected. The fosfomycin MICs were determined by the agar dilution method acc…	NA	NA	drug resistance;mBio;outbreak;hospital;characterization		Escherichia coli;Klebsiella pneumonia	N	23711531 better	18164873
Second	21883006	2011	Foodborne pathogens and disease	Yu, Ying;Hu, Weizhao;Wu, Beibei;Zhang, Peipei;Chen, Jianshun;Wang, Shuna;Fang, Weihuan	Vibrio parahaemolyticus isolates from southeastern Chinese coast are genetically diverse with circulation of clonal complex 3 strains since 2002.	Multilocus sequence typing (MLST) was used to examine the clonal relationship and genetic diversity of 71 Vibrio parahaemolyticus isolates from clinical and seafood-related sources in southeastern Chinese coast between 2002 and 2009. The tested isolates fell into 61 sequence types (STs). Of 17 clinical isolates, 7 belonged to ST3 of the pandemic clonal complex 3, with 3 strains isolated in 2002. …	NA	NA	phylogeny;mBio;characterization;geography;genotype;genome;diversity		Vibrio parahaemolyticus	N	Not accesible from UBC	18184073
Second	25561180	2015	Nature	Deng, Kai;Pertea, Mihaela;Rongvaux, Anthony;Wang, Leyao;Durand, Christine M;Ghiaur, Gabriel;Lai, Jun;McHugh, Holly L;Hao, Haiping;Zhang, Hao;Margolick, Joseph B;Gurer, Cagan;Murphy, Andrew J;Valenzuela, David M;Yancopoulos, George D;Deeks, Steven G;Strowig, Till;Kumar, Priti;Siliciano, Janet D;Salzberg, Steven L;Flavell, Richard A;Shan, Liang;Siliciano, Robert F	Broad CTL response is required to clear latent HIV-1 due to dominance of escape mutations.	Despite antiretroviral therapy (ART), human immunodeficiency virus (HIV)-1 persists in a stable latent reservoir, primarily in resting memory CD4(+) T cells. This reservoir presents a major barrier to the cure of HIV-1 infection. To purge the reservoir, pharmacological reactivation of latent HIV-1 has been proposed and tested both in vitro and in vivo. A key remaining question is whether virus-sp…	PMC4406054	10.1038/nature14053	clinical;treatment		Human Immunodeficy Virus	N	28118207 better	18297707
Second	25926652	2015	Journal of virology	Baechlein, Christine;Fischer, Nicole;Grundhoff, Adam;Alawi, Malik;Indenbirken, Daniela;Postel, Alexander;Baron, Anna Lena;Offinger, Jennifer;Becker, Kathrin;Beineke, Andreas;Rehage, Juergen;Becher, Paul	Identification of a Novel Hepacivirus in Domestic Cattle from Germany.	Hepatitis C virus (HCV) continues to represent one of the most significant threats to human health. In recent years, HCV-related sequences have been found in bats, rodents, horses, and dogs, indicating a widespread distribution of hepaciviruses among animals. By applying unbiased high-throughput sequencing, a novel virus of the genus Hepacivirus was discovered in a bovine serum sample. De novo as…	PMC4473572	10.1128/JVI.00534-15	genome;mBio;phylogeny		Hepatitis C	N	No humans, just cattle, phylogenetic trees mostly	18297707
Second	21440779	2011	Transplantation proceedings	Ebadi, M;Yaghobi, R;Geramizadeh, B;Bahmani, M K;Malek-Hosseini, S A;Nemayandeh, M	Prevalence of HCV and HGV infections in Iranian liver transplant recipients.	BACKGROUND: Infections with hepatitis C virus (HCV) and the familially related hepatitis G virus (HGV) threaten survival of liver transplant recipients. The prevalence and pathogenic effects of these hepatitis virus infections, in particular HGV, on clinical outcome and the need for surveillance are controversial. The present study examined the prevalence of HCV and HGV infections using polymeras…	NA	NA	mBio;clinical;outcome		Hepatitis C	N	No figures	18426899
Second	22045989	2011	mBio	Mathers, Amy J;Cox, Heather L;Kitchel, Brandon;Bonatti, Hugo;Brassinga, Ann Karen C;Carroll, Joanne;Scheld, W Michael;Hazen, Kevin C;Sifri, Costi D	Molecular dissection of an outbreak of carbapenem-resistant enterobacteriaceae reveals Intergenus KPC carbapenemase transmission through a promiscuous plasmid.	Carbapenem-resistant Enterobacteriaceae (CRE) have emerged as major causes of health care-associated infections worldwide. This diverse collection of organisms with various resistance mechanisms is associated with increased lengths of hospitalization, costs of care, morbidity, and mortality. The global spread of CRE has largely been attributed to dissemination of a dominant strain of Klebsiella p…	PMC3202755	10.1128/mBio.00204-11	drug resistance;mBio;control		Klebsiella pneumonia	N	23437318 better	18446190
Second	27830191	2016	mSphere	Miyoshi-Akiyama, Tohru;Sherchan, Jatan Bahadur;Doi, Yohei;Nagamatsu, Maki;Sherchand, Jeevan B;Tandukar, Sarmila;Ohmagari, Norio;Kirikae, Teruo;Ohara, Hiroshi;Hayakawa, Kayoko	Comparative Genome Analysis of Extended-Spectrum-Î²-Lactamase-Producing Escherichia coli Sequence Type 131 Strains from Nepal and Japan.	The global spread of extended-spectrum-Î²-lactamase (ESBL)-producing Escherichia coli (ESBL-E. coli) has largely been driven by the pandemic sequence type 131 (ST131). This study aimed to determine the molecular epidemiology of their spread in two Asian countries with contrasting prevalence. We conducted whole-genome sequencing (WGS) of ESBL-E. coli ST131 strains collected prospectively from Nepa…	PMC5082631	10.1128/mSphere.00289-16	genome;phylogeny;drug resistance		Escherichia coli	N	22863732 has a weirder tree	18536036
Second	21203714	2011	Revista espanola de salud publica	Cuevas GonzÃ¡lez-NicolÃ¡s, MarÃ­a Teresa;Ledesma Moreno, Juan;Pozo SÃ¡nchez, Francisco;Casas Flecha, Inmaculada;PÃ©rez-BreÃ±a, Pilar	[Pandemic influenza A(H1N1): the experience of the Spanish Laboratories of Influenza Network (ReLEG)].	There are three types of influenza viruses: A, B, C. These viruses evolves constantly due to two main characteristics: the first one is the lack of the correction ability of the viral polymerase which causes the accumulation of single nucleotide mutations in the viral genes introduced by an error-prone viral RNA polymerase, (antigenic shift). The second one is the nature of their genome, formed b…	NA	NA	outbreak;characterization;surveillance		Haemophilus Influenza	N	English Version not accessible	19050350
Second	25483335	2014	Gut microbes	Eppinger, Mark;Cebula, Thomas A	Future perspectives, applications and challenges of genomic epidemiology studies for food-borne pathogens: A case study of Enterohemorrhagic Escherichia coli (EHEC) of the O157:H7 serotype.	The shiga-toxin (Stx)-producing human pathogen Escherichia coli serotype O157:H7 is a highly pathogenic subgroup of Stx-producing E. coli (STEC) with food-borne etiology and bovine reservoir. Each year in the U. S., approximately 100,000 patients are infected with enterohemorrhagic E. coli (EHEC) of the O157:H7 serotype. This food-borne pathogen is a global public health threat responsible for wi…	PMC4615391	10.4161/19490976.2014.969979	clinical;diagnosis;mBio;vector;genome;diversity		Escherichia coli	N	Review article	19050382
Second	24498008	2014	PloS one	Wadford, Debra A;Kauffman, Robert C;Deere, Jesse D;Aoki, Scott T;Stanton, Richard A;Higgins, Joanne;Van Rompay, Koen K A;Villalobos, Andradi;Nettles, James H;Schinazi, Raymond F;Pedersen, Niels C;North, Thomas W	Variation of human immunodeficiency virus type-1 reverse transcriptase within the simian immunodeficiency virus genome of RT-SHIV.	RT-SHIV is a chimera of simian immunodeficiency virus (SIV) containing the reverse transcriptase (RT)-encoding region of human immunodeficiency virus type 1 (HIV-1) within the backbone of SIVmac239. It has been used in a non-human primate model for studies of non-nucleoside RT inhibitors (NNRTI) and highly active antiretroviral therapy (HAART). We and others have identified several mutations that…	PMC3909041	10.1371/journal.pone.0086997	clinical;treatment;characterization		Human Immunodeficy Virus	N	Lab heavy paper, mostly gels & stat plots	19050382
Second	23541541	2013	Lancet (London, England)	Katlama, Christine;Deeks, Steven G;Autran, Brigitte;Martinez-Picado, Javier;van Lunzen, Jan;Rouzioux, Christine;Miller, Michael;Vella, Stefano;Schmitz, Joern E;Ahlers, Jeffrey;Richman, Douglas D;Sekaly, Rafick P	Barriers to a cure for HIV: new ways to target and eradicate HIV-1 reservoirs.	Antiretroviral therapy for HIV infection needs lifelong access and strict adherence to regimens that are both expensive and associated with toxic effects. A curative intervention will be needed to fully stop the epidemic. The failure to eradicate HIV infection during long-term antiretroviral therapy shows the intrinsic stability of the viral genome in latently infected CD4T cells and other cells,…	PMC3815451	10.1016/S0140-6736(13)60104-X	clinical;treatment;genome		Human Immunodeficy Virus	N		19208347
Second	26571502	2015	PloS one	Sarkar, Neelakshi;Pal, Ananya;Das, Dipanwita;Saha, Debraj;Biswas, Avik;Bandopadhayay, Bhaswati;Chakraborti, Mandira;Ghosh, Mrinmoy;Chakravarty, Runu	Virological Characteristics of Acute Hepatitis B in Eastern India: Critical Differences with Chronic Infection.	Hepatitis B Virus (HBV) manifests high genetic variability and is classifiable into ten genotypes (A-J). HBV infection can lead to variable clinical outcomes, ranging from self-limiting acute hepatitis to active chronic hepatitis, cirrhosis and hepatocellular carcinoma. The present study characterizes HBV strains circulating among patients with acute (AHB) and chronic HBV infection (CHB). Among a…	PMC4646492	10.1371/journal.pone.0141741	cancer;clinical;outcome;drug resistance;diagnosis;phylogeny;mBio;genome;characterization		Hepatitis B	N	22246826 better	19286788
Second	23988077	2013	Foodborne pathogens and disease	Zhang, Hongzhi;Sun, Shuangfu;Shi, Weimin;Cui, Lin;Gu, Qifang	Serotype, virulence, and genetic traits of foodborne and clinical Vibrio parahaemolyticus isolates in Shanghai, China.	Vibrio parahaemolyticus is a major foodborne pathogen in China and other countries. In this study, a total of 578 clinical V. parahaemolyticus strains and 51 foodborne strains were isolated during the period from 2009 to 2011 in the eastern coastal city of Shanghai, China. Their serotypes, virulence genes, pandemic traits, and genotyping were investigated. A total of nine O groups and 20 K types …	NA	NA	characterization;clinical;diagnosis;genome;diversity;vector;outbreak		Vibrio parahaemolyticus	N	Not accesible from UBC	19684442
Second	23224433	2012	Molecular biology reports	Liu, Tao;Liu, Qing;Liang, Meng;Zheng, Shutao;Li, Xiu Ling;Lu, Xiaomei;Sheyhidin, Ilyar	Viral load of HPV 16/18 in esophageal squamous cell carcinoma in three ethnic groups living in Xinjiang Autonomous Region, China.	To investigate the viral load of human papillomavirus (HPV) in esophageal squamous cell carcinoma (ESCC) patients from three ethnic groups in Xinjiang. Using Gp5+/Gp6+ consensus primers, the prevalence of HPV DNA was examined in 253 paraffin-embedded ESCC samples. The presence and viral load of HPV 16 and HPV 18 were detected in Kazakhs, Uygurs and Hans using type-specific primers by quantitative…	NA	NA	clinical;diagnosis;cancer;outbreak;characterization		Human Papillomavirus	N	Lab heavy paper, mostly gels & stat plots	19860002
Second	23548552	2013	Intervirology	Sunbul, Mustafa;Khan, Anis;Kurbanov, Fuat;Leblebicioglu, Hakan;Sugiyama, Masaya;Tanaka, Yasuhito;Mizokami, Masashi	Tracing the spread of hepatitis C virus in Turkey: a phylogenetic analysis.	AIMS: Molecular epidemiology of hepatitis C virus (HCV) shows that HCV genotypes are unique with respect to their nucleotide sequence, geographical distribution and clinical relationship.METHODS: In this study we enrolled 67 HCV-infected individuals with various stages of liver disease from four geographical regions of Turkey. A partial NS5B region of the HCV genome was sequenced and subjected to…	NA	NA	outbreak;international;phylogeny;genome;transmission;genotype		Hepatitis C	N	24650917 better	20398268
Second	26224460	2015	Journal of microbiology (Seoul, Korea)	Park, Kuk Jin;Song, Min-Suk;Kim, Eun-Ha;Kwon, Hyeok-Il;Baek, Yun Hee;Choi, Eun-Hye;Park, Su-Jin;Kim, Se Mi;Kim, Young-Il;Choi, Won-Suk;Yoo, Dae-Won;Kim, Chul-Joong;Choi, Young Ki	Molecular characterization of mammalian-adapted Korean-type avian H9N2 virus and evaluation of its virulence in mice.	Avian influenza A virus (AIV) is commonly isolated from domestic poultry and wild migratory birds, and the H9N2 subtype is the most prevalent and the major cause of severe disease in poultry in Korea. In addition to the veterinary concerns regarding the H9N2 subtype, it is also considered to be the next potential human pandemic strain due to its rapid evolution and interspecies transmission. In t…	NA	NA	transmission;characterization;vector;outbreak		Haemophilus Influenza	N	Lab heavy paper, mostly gels & stat plots	20398268
Second	25180223	2014	Acta biochimica Polonica	Urbaniak, Kinga;Markowska-Daniel, Iwona	In vivo reassortment of influenza viruses.	The genetic material of influenza A virus consists of eight negative-sense RNA segments. Under suitable conditions, the segmented structure of the viral genome allows an exchange of the individual gene segments between different strains, causing formation of new reassorted viruses. For reassortment to occur, co-infection with two or more influenza virus strains is necessary. The reassortment is a…	NA	NA	vector;outbreak;characterization;hospital;clinical;genome		Haemophilus Influenza	N	Review article, mostly illustrative figures	21262311
Second	24020838	2013	Journal of medical primatology	Huang, Li;Kusagawa, Shigeru;Zeng, Haiyan;Yang, Guibo;Sun, Binlian;Miura, Tomoyuki;Yang, Rongge	Development of a novel rhesus macaque model with an infectious R5 simian-human immunodeficiency virus encoding HIV-1 CRF08_BC env.	BACKGROUND: The CRF08_BC strain is one of the most predominant circulating Human immunodeficiency virus type 1 (HIV-1) strains in the Chinese pandemic. A simian-human immunodeficiency virus (SHIV) encoding HIV-1 CRF08_BC env is highly desirable to evaluate candidate AIDS vaccines in non-human primates.METHODS: SHIV-KBQJ-12, which carries the envelope glycoprotein from QJ001, an infectious molecul…	NA	NA	vaccine;characterization		Human Immunodeficy Virus	N	27512845 has more variable figures	21295072
Second	22699663	2012	Journal of dental research	Divaris, K;Monda, K L;North, K E;Olshan, A F;Lange, E M;Moss, K;Barros, S P;Beck, J D;Offenbacher, S	Genome-wide association study of periodontal pathogen colonization.	Pathological shifts of the human microbiome are characteristic of many diseases, including chronic periodontitis. To date, there is limited evidence on host genetic risk loci associated with periodontal pathogen colonization. We conducted a genome-wide association (GWA) study among 1,020 white participants of the Atherosclerosis Risk in Communities Study, whose periodontal diagnosis ranged from h…	PMC3383103	10.1177/0022034512447951	genome;clinical;diversity		Microbiota	N	26528553 better	21395449
Second	27179682	2016	BMC infectious diseases	Bhatta, Dharm R;Cavaco, Lina M;Nath, Gopal;Kumar, Kush;Gaur, Abhishek;Gokhale, Shishir;Bhatta, Dwij R	Association of Panton Valentine Leukocidin (PVL) genes with methicillin resistant Staphylococcus aureus (MRSA) in Western Nepal: a matter of concern for community infections (a hospital based prospective study).	BACKGROUND: Methicillin resistant Staphylococcus aureus (MRSA) is a major human pathogen associated with nosocomial and community infections. Panton Valentine leukocidin (PVL) is considered one of the important virulence factors of S. aureus responsible for destruction of white blood cells, necrosis and apoptosis and as a marker of community acquired MRSA. This study was aimed to determine the pr…	PMC4867903	10.1186/s12879-016-1531-1	outbreak;hospital;drug resistance;community;clinical;diagnosis;mBio		Staphylococcus aureus	N	No figures, just gels	21486909
Second	26562418	2015	PLoS neglected tropical diseases	Chowdhury, Fahima;Mather, Alison E;Begum, Yasmin Ara;Asaduzzaman, Muhammad;Baby, Nabilah;Sharmin, Salma;Biswas, Rajib;Uddin, Muhammad Ikhtear;LaRocque, Regina C;Harris, Jason B;Calderwood, Stephen B;Ryan, Edward T;Clemens, John D;Thomson, Nicholas R;Qadri, Firdausi	Vibrio cholerae Serogroup O139: Isolation from Cholera Patients and Asymptomatic Household Family Members in Bangladesh between 2013 and 2014.	BACKGROUND: Cholera is endemic in Bangladesh, with outbreaks reported annually. Currently, the majority of epidemic cholera reported globally is El Tor biotype Vibrio cholerae isolates of the serogroup O1. However, in Bangladesh, outbreaks attributed to V. cholerae serogroup O139 isolates, which fall within the same phylogenetic lineage as the O1 serogroup isolates, were seen between 1992 and 199…	PMC4642977	10.1371/journal.pntd.0004183	clinical;diagnosis;genome		Vibrio cholerae	N	No figures, just gels	21544544
Second	27164843	2016	Virus genes	Moon, Hyun-Woo;Lee, Byung-Woo;Sung, Haan Woo;Yoon, Byung-Il;Kwon, Hyuk Moo	Identification and characterization of avian hepatitis E virus genotype 2 from chickens with hepatitis-splenomegaly syndrome in Korea.	A new avian hepatitis E virus (HEV) GI-B was identified in broiler breeders with hematomas, liver rupture, and splenomegaly, along with excessive abdominal fat, in Korea. Previously, genotype 1 had been identified in avian HEV strains in Korea. Complete sequence analyses revealed that the new avian HEV clustered in genotype 2, which has been identified in the USA and Spain; the GI-B isolate was c…	NA	NA	genotype;characterization		Hepatitis E	N	Randomly selected 27164843, both not great	21551300
Second	25059873	2014	Genome announcements	Pightling, Arthur W;Lin, Min;Pagotto, Franco	Draft Genome Sequence of Listeria monocytogenes Strain LI0521 (syn. HPB7171), Isolated in 1983 during an Outbreak in Massachusetts Caused by Contaminated Cheese.	Listeria monocytogenes, a pathogenic food-borne bacterium, is the causative agent of both sporadic and outbreak cases of human listeriosis. Here, we present the genome sequence of L.Â monocytogenes reference strain LI0521, isolated during an outbreak involving contaminated cheese, which has been used as the model during several proteomic studies.	PMC4110231	10.1128/genomeA.00729-14	genome;characterization;vector		Listeria monocytogenes	N	No figures	21606539
Second	24579307	2014	Yi chuan = Hereditas	Ma, Ke;Zhang, A-Mei;Xia, Xue-Shan	[The function and application of the IL28B gene in HCV infection and treatment].	Hepatitis C virus (HCV) is the etiological factor for Hepatitis C, which is one of the most important pathogenic factors of chronic liver diseases, cirrhosis and even hepatocellular carcinoma. HCV infection brings great threat to human health. Host genetic background could impact HCV infection, viral clearance, and treatment. Recently, some genome-wide association studies (GWAS) of HCV patients w…	NA	NA	genome;clinical;cancer		Hepatitis C	N	English Version not accessible	21606539
Second	22168813	2011	Journal of gastroenterology and hepatology	Mizokami, Masashi	Discovery of critical host factor, IL-28B, associated with response to hepatitis C virus treatment.	Chronic hepatitis C affects 2.2-3.0% of the world population (130 million-170 million). Pegylated interferon-Î± (PEG-IFN-Î±) in combination with ribavirin (RBV), the approved and standard therapy, leads to viral eradication in about 50% of treated patients. In 2009, genome-wide association studies (GWAS) identified host genetic variation to be critical for predicting treatment response and sponta…	NA	NA	clinical;outcome;genome;treatment		Hepatitis C	N		21680568
Second	23363841	2013	Journal of clinical microbiology	de Beer, Jessica L;van Ingen, Jakko;de Vries, Gerard;Erkens, Connie;Sebek, Maruschka;Mulder, Arnout;Sloot, Rosa;van den Brandt, Anne-Marie;Enaimi, Mimount;Kremer, Kristin;Supply, Philip;van Soolingen, Dick	Comparative study of IS6110 restriction fragment length polymorphism and variable-number tandem-repeat typing of Mycobacterium tuberculosis isolates in the Netherlands, based on a 5-year nationwide survey.	In order to switch from IS6110 and polymorphic GC-rich repetitive sequence (PGRS) restriction fragment length polymorphism (RFLP) to 24-locus variable-number tandem-repeat (VNTR) typing of Mycobacterium tuberculosis complex isolates in the national tuberculosis control program in The Netherlands, a detailed evaluation on discriminatory power and agreement with findings in a cluster investigation …	PMC3666783	10.1128/JCM.03061-12	characterization;genotype;control;surveillance;outbreak;transmission		Mycobacterium tuberculosis	N	Figures are pie charts and line charts, generally not great a bad outlier	21680568
Second	22308723	2012	Zhurnal mikrobiologii, epidemiologii, i immunobiologii	Viazovaia, A A;Zhuravlev, V Iu;Mokrousov, I V;Otten, T F;Pavlova, E P;Krishevich, V V;VishnevskiÄ­, B I;Narvskaia, O V	[Characteristics of Mycobacterium tuberculosis strains circulating in Pskov region].	AIM: Characteristics of drug resistance (DR) and population structure of Mycobacterium tuberculosis in Pskov region.MATERIALS AND METHODS: In 90 strains of M. tuberculosis drug resistance was studied by culture method and by using &quot;TB-BIOCHIP&quot;; genotyping was determined by spoligotyping method.RESULTS: 55 (61.1%) of 90 M.tuberculosis strains had drug resistance, with 40 (44.4%) being mu…	NA	NA	surveillance;drug resistance;characterization		Mycobacterium tuberculosis	N	English Version not accessible	21689012
Second	23827321	2013	International journal of infectious diseases : IJID : official publication of the International Society for Infectious Diseases	Tu, Zeng;He, Yong-lin;Lu, He;Xu, Lei;Yang, Zhi-bang;Yang, Chun;Chen, Wei-jun	Mutant spectrum of dengue type 1 virus in the plasma of patients from the 2006 epidemic in South China.	The aim of the present study was to explore the mutant spectrum of dengue type 1 virus (DENV-1) within individuals during the 2006 dengue epidemic in South China. A 513-bp fragment including most of domain III of the envelope (E) gene was amplified directly from clinical samples, then cloned and sequenced. A total of 89 clones from six patients (range 11-17 clones per patient) were sequenced. Gen…	NA	NA	characterization;genome;diversity		Dengue virus	N	No figures	21722278
Second	26244504	2015	PloS one	Figueiredo, Rui;Card, Roderick;Nunes, Carla;AbuOun, Manal;Bagnall, Mary C;Nunez, Javier;MendonÃ§a, Nuno;Anjum, Muna F;da Silva, Gabriela Jorge	Virulence Characterization of Salmonella enterica by a New Microarray: Detection and Evaluation of the Cytolethal Distending Toxin Gene Activity in the Unusual Host S. Typhimurium.	Salmonella enterica is a zoonotic foodborne pathogen that causes acute gastroenteritis in humans. We assessed the virulence potential of one-hundred and six Salmonella strains isolated from food animals and products. A high through-put virulence genes microarray demonstrated Salmonella Pathogenicity Islands (SPI) and adherence genes were highly conserved, while prophages and virulence plasmid gen…	PMC4526557	10.1371/journal.pone.0135010	drug resistance;genome;mBio;characterization		Salmonella Enterica	N	24245509 has a cool phylogenetic tree	21775956
Second	24604644	2014	Genome announcements	Ohnishi, Naomi;Maruyama, Fumito;Ogawa, Hirohito;Kachi, Hirokazu;Yamada, Shunsuke;Fujikura, Daisuke;Nakagawa, Ichiro;Hang'ombe, Mudenda B;Thomas, Yuka;Mweene, Aaron S;Higashi, Hideaki	Genome Sequence of a Bacillus anthracis Outbreak Strain from Zambia, 2011.	In August 2011, an anthrax outbreak occurred among Hippopotamus amphibius hippopotamuses and humans in Zambia. Here, we report the draft genome sequence of the Bacillus anthracis outbreak strain CZC5, isolated from tissues of H. amphibius hippopotamuses that had died in the outbreak area.	PMC3945500	10.1128/genomeA.00116-14	outbreak;genome		Bacillus anthracis	N	No figures	21978155
Second	21272297	2011	Virology journal	Zhang, Hongbo;Xu, Bing;Chen, Quanjiao;Chen, Jianjun;Chen, Ze	Characterization of an H10N8 influenza virus isolated from Dongting lake wetland.	BACKGROUND: Wild birds, especially those in wetlands and aquatic environments, are considered to be natural reservoirs of avian influenza viruses. It is accepted that water is an important component in the transmission cycle of avian influenza virus. Monitoring the water at aggregation and breeding sites of migratory waterfowl, mainly wetland, is very important for early detection of avian influe…	PMC3038951	10.1186/1743-422X-8-42	phylogeny;reservoir		Haemophilus Influenza	N	25075453 randomly choosen	22184438
Second	27576071	2016	Vaccine	Cheng, Tao;Wang, Xiang;Song, Yufeng;Tang, Xinying;Zhang, Chao;Zhang, Hongbo;Jin, Xia;Zhou, Dongming	Chimpanzee adenovirus vector-based avian influenza vaccine completely protects mice against lethal challenge of H5N1.	Highly pathogenic avian H5N1 viruses may give rise to the next influenza pandemic due to their reassortment and mutation of the genome. Vaccine against this virus is important for coping with its potential threat. Chimpanzee adenovirus (Ad) vectors are a novel type of vaccine vectors that share the advantages of human serotype Ad vectors but without being affected by pre-existing human neutralizi…	NA	NA	vaccine;vector		Haemophilus Influenza	N	No humans, just chimps	22184438
Second	26148877	2015	Vaccine	Ampofo, William K;Azziz-Baumgartner, Eduardo;Bashir, Uzma;Cox, Nancy J;Fasce, Rodrigo;Giovanni, Maria;Grohmann, Gary;Huang, Sue;Katz, Jackie;Mironenko, Alla;Mokhtari-Azad, Talat;Sasono, Pretty Multihartina;Rahman, Mahmudur;Sawanpanyalert, Pathom;Siqueira, Marilda;Waddell, Anthony L;Waiboci, Lillian;Wood, John;Zhang, Wenqing;Ziegler, Thedi;Sanouri, Tarek Al;Alexander, Burmaa;Alhammad, Bandar Abdul…	Strengthening the influenza vaccine virus selection and development process: Report of the 3rd WHO Informal Consultation for Improving Influenza Vaccine Virus Selection held at WHO headquarters, Geneva, Switzerland, 1-3 April 2014.	Despite long-recognized challenges and constraints associated with their updating and manufacture, influenza vaccines remain at the heart of public health preparedness and response efforts against both seasonal and potentially pandemic influenza viruses. Globally coordinated virological and epidemiological surveillance is the foundation of the influenza vaccine virus selection and development pro…	NA	NA	vaccine;outbreak		Haemophilus Influenza	N	Review Artivle	22189161
Second	23843038	2013	Carcinogenesis	Michaud, Dominique S	Role of bacterial infections in pancreatic cancer.	Established risk factors for pancreatic cancer, including tobacco smoking, chronic pancreatitis, obesity and type 2 diabetes, collectively account for less than half of all pancreatic cancer cases. Inflammation plays a key role in pancreatic carcinogenesis, but it is unclear what causes local inflammation, other than pancreatitis. Epidemiological data suggest that Helicobacter pylori may be a ris…	PMC3786384	10.1093/carcin/bgt249	cancer;genome		Helicobacter pylori	N	No figures (actually one, mostly illustrative)	22257297
Second	24399362	2014	Current microbiology	Talebi, Malihe;Sadeghi, Javad;Pourshafie, Mohammad R	Molecular characterization of vancomycin-resistant Enterococcus faecium isolated from intensive care units.	To assess the molecular characterization of disseminated vancomycin-resistant enterococci (VRE) in the intensive care units, 546 enterococci isolates were collected from different clinical samples in a prospective observational study. The results showed that a total number of 33 isolates (6 %) were resistant to vancomycin. Most of the VRE isolates 11 (34 %) were isolated from intensive care units…	NA	NA	drug resistance;mBio;outbreak;hospital;characterization		Enterococcus faecium	N	27185645 better	22265849
Second	21869573	2011	The Journal of veterinary medical science	Sugawara, Masaru;Shahada, Francis;Izumiya, Hidemasa;Watanabe, Haruo;Uchida, Ikuo;Tamamura, Yukino;Kusumoto, Masahiro;Iwata, Taketoshi;Akiba, Masato	Change in antimicrobial resistance pattern in Salmonella enterica serovar Typhimurium isolates detected in a beef cattle farm.	Multidrug-resistant Salmonella enterica serovar Typhimurium (S. Typhimurium) isolates with four different antimicrobial resistance patterns obtained from a beef cattle farm were characterized to determine their clonality. Macrorestriction analysis of genomic DNA revealed that these four isolates are closely related to each other and can be classified as a newly emerged pulsed-field gel electropho…	NA	NA	drug resistance;clinical;diagnosis;phylogeny;genotype;genome		Salmonella Enterica	N	English Version not accessible	22293432
Second	23232524	2012	Xi bao yu fen zi mian yi xue za zhi = Chinese journal of cellular and molecular immunology	Hu, Chun-hui;Chen, Jin;Yang, Rui;Li, Nan-nan;Yang, Bo;Ma, Dan;Liang, Xiao-cui;Wang, Qun	[Association between single nucleotide polymorphisms in -88 and -123 loci of MxA gene promoter region and HCV susceptibility and IFN-Î± efficacy].	AIM: To investigate the association between the single nucleotide polymorphisms(SNP) in -88 and -123 loci of myxovirus resistance 1(MxA) gene promoter region and the susceptibility to heptaitis C virus(HCV) in Han Chinese, and evaluate the relationship between all of the genotypes and the treatment response to IFN-Î±.METHODS: Genotypes of -88(G/T) and -123(C/A) loci of the MxA promoter were exami…	NA	NA	clinical;diagnosis;genome;treatment		Hepatitis C	N	English version not accessible	22327591
Second	26107896	2015	Molekuliarnaia biologiia	Voronina, O L;Kunda, M S;Ryzhova, N N;Aksenova, E I;Semenov, A N;Kurnaeva, M A;Ananyina, Yu V;Lunin, V G;Gintsburg, A L	[Regularities of the ubiquitous polyhostal microorganisms selection by the example of three taxa].	The investigation of the bacterial populations' heterogeneity contributes to the control of natural foci, causative agents of nosocomial infections, to the analysis of the microbial evolution. Multilocus sequence typing (MLST) was employed for the analysis of the diversity and features of the distribution of polyhostal ubiquitous microorganisms of the genera Burkholderia, Leptospira, and Listeria…	NA	NA	characterization;genotype;genome;diversity		Listeria monocytogenes	N	English Version not accessible	22379077
Second	22446628	2012	Nature	Everitt, Aaron R;Clare, Simon;Pertel, Thomas;John, Sinu P;Wash, Rachael S;Smith, Sarah E;Chin, Christopher R;Feeley, Eric M;Sims, Jennifer S;Adams, David J;Wise, Helen M;Kane, Leanne;Goulding, David;Digard, Paul;Anttila, Verneri;Baillie, J Kenneth;Walsh, Tim S;Hume, David A;Palotie, Aarno;Xue, Yali;Colonna, Vincenza;Tyler-Smith, Chris;Dunning, Jake;Gordon, Stephen B;Smyth, Rosalind L;Openshaw, Pe…	IFITM3 restricts the morbidity and mortality associated with influenza.	The 2009 H1N1 influenza pandemic showed the speed with which a novel respiratory virus can spread and the ability of a generally mild infection to induce severe morbidity and mortality in a subset of the population. Recent in vitro studies show that the interferon-inducible transmembrane (IFITM) protein family members potently restrict the replication of multiple pathogenic viruses. Both the magn…	PMC3648786	10.1038/nature10921	outbreak;hospital		Haemophilus Influenza	N	Lab heavy paper, mostly gels & stat plots	22379077
Second	25663018	2015	Biopolymers	Wang, Jun;Li, Fang;Ma, Chunlong	Recent progress in designing inhibitors that target the drug-resistant M2 proton channels from the influenza A viruses.	Influenza viruses are the causative agents for seasonal influenza, which results in thousands of deaths and millions of hospitalizations each year. Moreover, sporadic transmission of avian or swan influenza viruses to humans often leads to an influenza pandemic, as there is no preimmunity in the human body to fight against such novel strains. The metastable genome of the influenza viruses, couple…	NA	NA	drug resistance;outbreak;hospital		Haemophilus Influenza	N	Lab heavy paper, mostly gels & stat plots	22623997
Second	27216777	2016	Annual review of genomics and human genetics	Lam, Tommy T-Y;Zhu, Huachen;Guan, Yi;Holmes, Edward C	Genomic Analysis of the Emergence, Evolution, and Spread of Human Respiratory RNA Viruses.	The emergence and reemergence of rapidly evolving RNA viruses-particularly those responsible for respiratory diseases, such as influenza viruses and coronaviruses-pose a significant threat to global health, including the potential of major pandemics. Importantly, recent advances in high-throughput genome sequencing enable researchers to reveal the genomic diversity of these viral pathogens at muc…	NA	NA	geography;genome;outbreak;diversity		Haemophilus Influenza	N	Review, but interesting	22764316
Second	25002298	2014	The American journal of tropical medicine and hygiene	Williams, Maya;Mayer, Sandra V;Johnson, William L;Chen, Rubing;Volkova, Evgeniya;Vilcarromero, Stalin;Widen, Steven G;Wood, Thomas G;Suarez-Ognio, Luis;Long, Kanya C;Hanley, Kathryn A;Morrison, Amy C;Vasilakis, Nikos;Halsey, Eric S	Lineage II of Southeast Asian/American DENV-2 is associated with a severe dengue outbreak in the Peruvian Amazon.	During 2010 and 2011, the Loreto region of Peru experienced a dengue outbreak of unprecedented magnitude and severity for the region. This outbreak coincided with the reappearance of dengue virus-2 (DENV-2) in Loreto after almost 8 years. Whole-genome sequence indicated that DENV-2 from the outbreak belonged to lineage II of the southeast Asian/American genotype and was most closely related to vi…	PMC4155568	10.4269/ajtmh.13-0600	vector;outbreak;genome		Dengue virus	N	28698156 better	22882772
Second	26871556	2016	The Science of the total environment	Ben Said, Leila;Jouini, Ahlem;Alonso, Carla Andrea;Klibi, Naouel;Dziri, Raoudha;Boudabous, Abdellatif;Ben Slama, Karim;Torres, Carmen	Characteristics of extended-spectrum Î²-lactamase (ESBL)- and pAmpC beta-lactamase-producing Enterobacteriaceae of water samples in Tunisia.	The presence of extended-spectrum beta-lactamase and plasmid-mediated AmpC beta-lactamase producing Enterobacteriaceae (ESBL-Eb and pAmpC-Eb, respectively) was analyzed in 57 wastewater and 57 surface-water samples in Tunisia. Twenty-four of the 57 wastewater samples (42.1%) and one of the 57 surface-water samples (1.7%, a river that received effluents of a wastewater-treatment-plant) contained E…	NA	NA	characterization;drug resistance;mBio;genotype		Escherichia coli;Klebsiella pneumonia	N	Environmental samples, one figure phylogeny & gel	22882772
Second	24864033	2014	Plasmid	Zhang, Guo-qiang;Yao, Yi-hui;Yu, Xiao-lu;Niu, Jian-jun	A survey of five broad-host-range plasmids in gram-negative bacilli isolated from patients.	OBJECTIVES: To learn the prevalence of the primary classical broad-host-range (BHR) IncA/C, IncN, IncP, IncQ, and IncW plasmids in dominant gram-negative bacilli from inpatients in a teaching hospital in southern China.METHODS: A multiplex polymerase chain reaction based on the replicons of BHR IncA/C, IncN, IncP, IncQ, and IncW plasmids was developed and used to determine these BHR plasmids. The…	NA	NA	clinical;drug resistance		Escherichia coli;Klebsiella pneumonia;Pseudomona aeruginosa	N	No figures	23164609
Second	22867728	2012	Diagnostic microbiology and infectious disease	Chadwick, Sean G;Hart, Caitlin E;Mordechai, Eli;Adelson, Martin E;Gygax, Scott E	Staphylococcal Cassette Chromosome mec type and antibiotic susceptibility profiles of vaginal and nonvaginal MRSA clinical isolates.	Methicillin-resistant Staphylococcus aureus (MRSA) causes nosocomial and community-associated infections, representing significant healthcare concerns. Limited studies have investigated cervicovaginal MRSA colonization and antibiotic susceptibility. Upon comparing clinical cervicovaginal MRSA isolates to nonvaginal isolates by Staphylococcal Cassette Chromosome mec type, presence of Panton-Valent…	NA	NA	drug resistance;outbreak;hospital;clinical;treatment;mBio		Staphylococcus aureus	N	No figures	23164609
Second	22634949	2012	Revista de salud publica (Bogota, Colombia)	Rebollo-PÃ©rez, Juan;OrdoÃ±ez-Tapia, Cindy;Herazo-Herazo, Carmen;Reyes-Ramos, Niradiz	Nasal carriage of Panton Valentine leukocidin-positive methicillin-resistant Staphylococcus aureus in healthy preschool children.	OBJECTIVE: Determining the prevalence of nasal carriage of S. aureus, both sensitive to methicillin and resistant to it, in preschool children and evaluating the presence of Panton-Valentine leukocidin genes in the isolates.METHODS: This was a cross-sectional study in which cultures from anterior nares were obtained from healthy preschool children. Isolates were identified as S. aureus based on m…	NA	NA	mBio;clinical;treatment;drug resistance;outbreak;characterization		Staphylococcus aureus	N	Figures just gels	23235784
Second	25003707	2014	PloS one	Teh, Xinsheng;Khosravi, Yalda;Lee, Woon Ching;Leow, Alex Hwong Ruey;Loke, Mun Fai;Vadivelu, Jamuna;Goh, Khean Lee	Functional and molecular surveillance of Helicobacter pylori antibiotic resistance in Kuala Lumpur.	BACKGROUND: Helicobacter pylori is the etiological agent for diseases ranging from chronic gastritis and peptic ulcer disease to gastric adenocarcinoma and primary gastric B-cell lymphoma. Emergence of resistance to antibiotics possesses a challenge to the effort to eradicate H. pylori using conventional antibiotic-based therapies. The molecular mechanisms that contribute to the resistance of the…	PMC4086822	10.1371/journal.pone.0101481	drug resistance;mBio;characterization		Helicobacter pylori	N	No figures	23318219
Second	26463646	2015	Virology journal	Zheng, Wen-Zhi;Wei, Tian-Li;Ma, Fen-Lian;Yuan, Wu-Mei;Zhang, Qian;Zhang, Ya-Xin;Cui, Hong;Zheng, Li-Shu	Human polyomavirus type six in respiratory samples from hospitalized children with respiratory tract infections in Beijing, China.	BACKGROUND: HPyV6 is a novel human polyomavirus (HPyV), and neither its natural history nor its prevalence in human disease is well known. Therefore, the epidemiology and phylogenetic status of HPyV6 must be systematically characterized.METHODS: The VP1 gene of HPyV6 was detected with an established TaqMan real-time PCR from nasopharyngeal aspirate specimens collected from hospitalized children w…	PMC4604616	10.1186/s12985-015-0390-5	clinical;diagnosis;outbreak		Haemophilus Influenza	N	25025062 better	23345269
Second	26577908	2015	Journal of pediatric surgery	Grishin, Anatoly;Bowling, Jordan;Bell, Brandon;Wang, Jin;Ford, Henri R	Roles of nitric oxide and intestinal microbiota in the pathogenesis of necrotizing enterocolitis.	Necrotizing enterocolitis remains one of the most vexing problems in the neonatal intensive care unit. Risk factors for NEC include prematurity, formula feeding, and inappropriate microbial colonization of the GI tract. The pathogenesis of NEC is believed to involve weakening of the intestinal barrier by perinatal insults, translocation of luminal bacteria across the weakened barrier, an exuberan…	PMC4894644	10.1016/j.jpedsurg.2015.10.006	outbreak;hospital;genome;diversity		Microbiota	N	26084844 better	23382983
Second	23672174	2013	Kekkaku : [Tuberculosis]	Maeda, Hideo;Shirai, Chika	[Health examination in future at the era of low tuberculosis incidence--from contacts examination toward active epidemiological studies].	Japan is still &quot;intermediate burden&quot; country as medium-incidence of tuberculosis (TB). But the incidence of TB varies by public health units. The priority for TB control would be lowering in the areas where the incidence of TB is relatively low. In addition, younger age groups get low prevalence of TB infection than elderly persons. As a result, fewer experiences for TB diagnosis and tr…	NA	NA	transmission;outbreak;genotype;genome;control		Mycobacterium tuberculosis	N	Not accesible from UBC	23382983
Second	21920466	2011	Infection, genetics and evolution : journal of molecular epidemiology and evolutionary genetics in infectious diseases	Lazzarini, Luiz Claudio O;Rosenfeld, Jeffrey;Huard, Richard C;Hill, VÃ©ronique;Lapa e Silva, JosÃ© Roberto;DeSalle, Rob;Rastogi, Nalin;Ho, John L	Mycobacterium tuberculosis spoligotypes that may derive from mixed strain infections are revealed by a novel computational approach.	Global control of tuberculosis is increasingly dependent on rapid and accurate genetic typing of Mycobacteriumtuberculosis. Spoligotyping is a first-line genotypic fingerprinting method for M.tuberculosis isolates. An international online database (SpolDB4) of spoligotype patterns has been established wherein a clustered pattern (shared by â‰¥2 isolates) is designated a shared international type …	NA	NA	genotype;phylogeny;control		Mycobacterium tuberculosis	N	Bioinformatics Methods	23468093
Second	26020400	2015	Medicine	Zhang, Jing;Shen, Zhi-Yong;Li, Zheng;Liang, Shu-Jia;He, Cui;Liang, Fu-Xiong;Feng, Yi;Li, Jian-Jun;Ruan, Yu-Hua;Zhou, Yue-Jiao;Shao, Yi-Ming;Xing, Hui;Liao, Ling-Jie	Genetic Characteristics of CRF01_AE Among Newly Diagnosed HIV-1-Infected 16- to 25-Year Olds in 3 Geographic Regions of Guangxi, China.	The aim of this study was to analyze the distribution of clusters and drug resistance of CRF01_AE among newly diagnosed, treatment-naÃ¯ve HIV-infected teenagers and young adults in 3 major HIV-affected geographic regions of Guangxi Province, including the cities of Hezhou, Liuzhou, and Nanning. Samples were sequentially collected from newly diagnosed HIV-infected 16- to 25-year olds in these 3 re…	PMC4616409	10.1097/MD.0000000000000894	genome;phylogeny;geography;drug resistance		Human Immunodeficy Virus	N	28642469 better	23536967
Second	25153894	2014	PloS one	Sivertsen, Audun;BillstrÃ¶m, Hanna;Melefors, NA;Liljequist, Barbro Olsson;Wisell, Karin Tegmark;Ullberg, MÃ¥ns;Sundsfjord, Arnfinn;Hegstad, Kristin	A multicentre hospital outbreak in Sweden caused by introduction of a vanB2 transposon into a stably maintained pRUM-plasmid in an Enterococcus faecium ST192 clone.	The clonal dissemination of VanB-type vancomycin-resistant Enterococcus faecium (VREfm) strains in three Swedish hospitals between 2007 and 2011 prompted further analysis to reveal the possible origin and molecular characteristics of the outbreak strain. A representative subset of VREfm isolates (nâ€Š=â€Š18) and vancomycin-susceptible E. faecium (VSEfm, nâ€Š=â€Š2) reflecting the spread in time an…	PMC4143159	10.1371/journal.pone.0103274	drug resistance;genome;diversity;mBio;genotype		Enterococcus faecium	N		23739036
Second	28513417	2017	Journal of medical microbiology	Wilmore, S M S;Kranzer, K;Williams, A;Makamure, B;Nhidza, A F;Mayini, J;Bandason, T;Metcalfe, J;Nicol, M P;Balakrishnan, I;Ellington, M J;Woodford, N;Hopkins, S;McHugh, T D;Ferrand, R A	Carriage of extended-spectrum beta-lactamase-producing Enterobacteriaceae in HIV-infected children in Zimbabwe.	BACKGROUND: Antimicrobial resistance is an emerging global health issue. Data on the epidemiology of multidrug-resistant organisms are scarce for Africa, especially in HIV-infected individuals who often have frequent contact with healthcare. We investigated the prevalence of extended-spectrum beta-lactamase-producing Enterobacteriaceae (ESBL-E) carriage in stool among HIV-infected children attend…	NA	NA	clinical;diagnosis;genome;treatment		Human Immunodeficy Virus	N	No figures	23739036
Second	26389939	2015	Viruses	BouÃ©, Vanina;Locatelli, Sabrina;Boucher, Floriane;Ayouba, Ahidjo;Butel, Christelle;Esteban, Amandine;Okouga, Alain-Prince;Ndoungouet, Alphonse;Motsch, Peggy;Le Flohic, Guillaume;Ngari, Paul;Prugnolle, Franck;Ollomo, Benjamin;Rouet, FranÃ§ois;LiÃ©geois, Florian	High Rate of Simian Immunodeficiency Virus (SIV) Infections in Wild Chimpanzees in Northeastern Gabon.	The emergence of HIV-1 groups M, N, O, and P is the result of four independent cross-species transmissions between chimpanzees (cpz) and gorillas (gor) from central/south Cameroon and humans respectively. Although the first two SIVcpz were identified in wild-born captive chimpanzees in Gabon in 1989, no study has been conducted so far in wild chimpanzees in Gabon. To document the SIVcpz infection…	PMC4584299	10.3390/v7092855	outbreak;transmission;genome;diversity;clinical;diagnosis		Human Immunodeficy Virus	N	No humans, just chimps	23752516
Second	27256740	2016	Zhonghua yu fang yi xue za zhi [Chinese journal of preventive medicine]	Wu, Y R;Yang, R F;Cui, Y J	[Population genomic researches of Escherichia coli].	Population genomics, an interdiscipline of genomics and population genetics, is booming in recent years with the rapid growth number of deciphered genomes and revolutionizes the understanding of bacterial population diversity and evolution dynamics. It also largely improves the prevention and control of infectious disease through providing more accurate genotyping and source-tracing results and m…	NA	NA	surveillance		Escherichia coli	N	English Version not accessible	23752516
Second	21833329	2011	Frontiers in microbiology	Coombes, Brian K;Gilmour, Matthew W;Goodman, Chelsey D	The evolution of virulence in non-o157 shiga toxin-producing Escherichia coli.	Shiga toxin-producing Escherichia coli (STEC) are zoonotic foodborne and waterborne pathogens that are a serious public health concern because they cause outbreaks and the potentially fatal hemolytic uremic syndrome (HUS). The most common STEC serotype associated with human disease is O157:H7, but there is a growing recognition of over 100 non-O157 serotypes that also may result in human illness.…	PMC3153049	10.3389/fmicb.2011.00090	genome;diversity;mBio;surveillance		Escherichia coli	N	No figures	23856896
Second	21949076	2011	Journal of bacteriology	Kitaoka, Maya;Miyata, Sarah T;Brooks, Teresa M;Unterweger, Daniel;Pukatzki, Stefan	VasH is a transcriptional regulator of the type VI secretion system functional in endemic and pandemic Vibrio cholerae.	The gram-negative bacterium Vibrio cholerae is the etiological agent of cholera, a disease characterized by the release of high volumes of watery diarrhea. Many medically important proteobacteria, including V. cholerae, carry one or multiple copies of the gene cluster that encodes the bacterial type VI secretion system (T6SS) to confer virulence or interspecies competitiveness. Structural similar…	PMC3232897	10.1128/JB.05414-11	cluster;characterization		Vibrio cholerae	N	Lab heavy paper, mostly gels & stat plots	23918533
Second	25471066	2014	Virology journal	Rios-Ocampo, Wilson Alfredo;Cortes-Mancera, FabiÃ¡n;Olarte, Juan Camilo;Soto, Angela;Navas, Maria-Cristina	Occult hepatitis B virus infection among blood donors in Colombia.	BACKGROUND: Hepatitis B virus (HBV) surface antigen (HBsAg) screening in blood banks reduced the risk of HBV transmission through transfusion. However, the detection of occult HBV infection among blood donors is imperative for improving blood safety. The aim of this study was to determine the frequency of occult hepatitis B virus infection among blood donors in Medellin, North West Colombia and t…	PMC4256746	10.1186/s12985-014-0206-z	transmission;genotype;clinical;diagnosis;characterization;genome		Hepatitis B	N		23932809
Second	23686119	2013	The new microbiologica	RittÃ , Massimo;Landolfo, Vincenzo;Mazibrada, Jasenka;De Andrea, Marco;Dell'Oste, Valentina;Caneparo, Valeria;Peretti, Alberto;Giordano, Carlo;Pecorari, Giancarlo;Garzaro, Massimiliano;Landolfo, Santo	Human papillomavirus tumor-infiltrating T-regulatory lymphocytes and P53 codon 72 polymorphisms correlate with clinical staging and prognosis of oropharyngeal cancer.	The association between human papillomavirus (HPV) DNA positivity, p53 codon 72 polymorphisms, and the type of leukocyte infiltration in head and neck squamous cell carcinomas (HNSCC) and their combined impact upon patient survival is poorly investigated. For this reason, leukocyte infiltration profile and p53 codon 72 polymorphisms were assessed in freshly removed HNSCC specimens (N=71 patients)…	NA	NA	clinical;diagnosis;cancer		Human Papillomavirus	N	No figures, kaplan meier curve + pictures	23932809
Second	28611308	2017	Oncotarget	Evans, Michael R;James, Claire D;Loughran, Oonagh;Nulton, Tara J;Wang, Xu;Bristol, Molly L;Windle, Brad;Morgan, Iain M	An oral keratinocyte life cycle model identifies novel host genome regulation by human papillomavirus 16 relevant to HPV positive head and neck cancer.	Many aspects of the HPV life cycle have been characterized in cervical cell lines (W12, CIN612) and in HPV immortalized primary foreskin keratinocytes. There is now an epidemic of HPV positive oropharyngeal cancers (HPV16 is responsible for 80-90% of these); therefore increased understanding of the HPV16 life cycle in oral keratinocytes is a priority. To date there have been limited reports chara…	NA	NA	cancer;genome		Human Papillomavirus	N	Not accesible from UBC	23965155
Second	21829642	2011	PloS one	Antunes, LuÃ­sa C S;Imperi, Francesco;Carattoli, Alessandra;Visca, Paolo	Deciphering the multifactorial nature of Acinetobacter baumannii pathogenicity.	BACKGROUND: Acinetobacter baumannii is an emerging bacterial pathogen that causes a broad array of infections, particularly in hospitalized patients. Many studies have focused on the epidemiology and antibiotic resistance of A. baumannii, but little is currently known with respect to its virulence potential.PRINCIPAL FINDINGS: The aim of this work was to analyze a number of virulence-related trai…	PMC3148234	10.1371/journal.pone.0022674	genome;drug resistance;characterization;outbreak;hospital		Acinetobact baumannii	N	Lab heavy paper, mostly gels & stat plots	23965155
Second	27471549	2016	Gut pathogens	Ewers, Christa;Klotz, Peter;Scheufen, Sandra;Leidner, Ursula;GÃ¶ttig, Stephan;Semmler, Torsten	Genome sequence of OXA-23 producing Acinetobacter baumannii IHIT7853, a carbapenem-resistant strain from a cat belonging to international clone IC1.	BACKGROUND: Multidrug resistance in Acinetobacter baumannii has dramatically increased in recent years worldwide. Thus, last-line antibiotics like carbapenems are increasingly being used which in turn further augments selection pressure for resistant strains. Resistance to carbapenems in A. baumannii is frequently mediated by carbapenemases, particularly OXA-23 and OXA-58. Carbapenemase-producing…	PMC4964143	10.1186/s13099-016-0119-z	genome;characterization;drug resistance;mBio;outbreak		Acinetobact baumannii	N	No humans, just cats	24027312
Second	24867962	2014	Antimicrobial agents and chemotherapy	Stiefel, Usha;Nerandzic, Michelle M;Pultz, Michael J;Donskey, Curtis J	Gastrointestinal colonization with a cephalosporinase-producing bacteroides species preserves colonization resistance against vancomycin-resistant enterococcus and Clostridium difficile in cephalosporin-treated mice.	Antibiotics that are excreted into the intestinal tract may disrupt the indigenous intestinal microbiota and promote colonization by health care-associated pathogens. Î²-Lactam, or penicillin-type, antibiotics are among the most widely utilized antibiotics worldwide and may also adversely affect the microbiota. Many bacteria are capable, however, of producing Î²-lactamase enzymes that inactivate …	PMC4136008	10.1128/AAC.02782-14	drug resistance;genome;diversity		Microbiota;Clostridium difficile	N	Lab heavy paper, mostly gels & stat plots	24047678
Second	23228831	2012	Biomedical and environmental sciences : BES	Lu, Bing;Dong, Hai Yan;Zhao, Xiu Qin;Liu, Zhi Guang;Liu, Hai Can;Zhang, Yuan Yuan;Jiang, Yi;Wan, Kang Lin	A new multilocus sequence analysis scheme for Mycobacterium tuberculosis.	OBJECTIVE: Tuberculosis remains one of the most serious infectious diseases in the world. In this study, a scheme of Mycobacterium tuberculosis (M. tuberculosis) multilocus sequence analysis (MLSA) was established for the phylogenetic and epidemiology analysis.METHODS: To establish the scheme of M. tuberculosis MLSA, the genome of H37Rv, CCDC5079 and CCDC5180 were compared, and some variable gene…	NA	NA	outbreak;hospital;characterization;phylogeny		Mycobacterium tuberculosis	N	site flagged for malware	24064640
Second	24797426	2014	Molecular &amp; cellular proteomics : MCP	Hagen, Nicole;Bayer, Karen;RÃ¶sch, Kathrin;Schindler, Michael	The intraviral protein interaction network of hepatitis C virus.	Hepatitis C virus (HCV) is a global health problem and one of the main reasons for chronic liver diseases such as cirrhosis and hepatocellular carcinoma. The HCV genome is translated into a polyprotein which is proteolytically processed into 10 viral proteins. The interactome of the HCV proteins with the host cell has been worked out; however, it remains unclear how viral proteins interact with e…	PMC4083108	10.1074/mcp.M113.036301	cancer;genome		Hepatitis C	N	Lab heavy paper, mostly gels & stat plots	24064640
Second	23323249	2013	Clinical and molecular hepatology	Jeong, Soung Won;Jang, Jae Young;Chung, Raymond T	Hepatitis C virus and hepatocarcinogenesis.	Hepatitis C virus (HCV) is an RNA virus that is unable to integrate into the host genome. However, its proteins interact with various host proteins and induce host responses. The oncogenic process of HCV infection is slow and insidious and probably requires multiple steps of genetic and epigenetic alterations, the activation of cellular oncogenes, the inactivation of tumor suppressor genes, and d…	PMC3540370	10.3350/cmh.2012.18.4.347	cancer		Hepatitis C	N	No figures (?), review (?)	24188178
Second	24073633	2013	Epidemiology and infection	Daum, L T;Fischer, G W;Sromek, J;Khubbar, M;Hunter, P;Gradus, M S;Bhattacharyya, S	Characterization of multi-drug resistant Mycobacterium tuberculosis from immigrants residing in the USA using Ion Torrent full-gene sequencing.	SUMMARY: Drug-resistant Mycobacterium tuberculosis bacterium (MTB) is spreading worldwide. Three drug-resistant isolates were detected in Burmese, Hmong, and Indian immigrants currently residing in Milwaukee, Wisconsin, USA. Ion Torrent full-gene sequencing and complete genetic analysis was performed within 5 days and compared to results from traditional drug sensitivity testing (DST). Genetic ch…	PMC4045166	10.1017/S0950268813002409	drug resistance;characterization;genome;mBio		Mycobacterium tuberculosis	N	No figures, also methods paper	24205917
Second	26884429	2016	mBio	van Belkum, Alex	Hidden Staphylococcus aureus Carriage: Overrated or Underappreciated?	Staphylococcus aureus is a persistent companion bacterial species in one-third of humankind. Reservoirs include the nasal and nasopharyngeal cavities, skin, and gastrointestinal (GI) tract. Despite earlier claims that colonization of individuals is caused by clonal organisms, next-generation sequencing (NGS) has revealed that resident type heterogeneity is not exceptional. Carriage, whether overt…	PMC4791842	10.1128/mBio.00079-16	drug resistance;genome;control		Staphylococcus aureus	N	Review article	24205917
Second	27482738	2016	Annual review of microbiology	Fitzgerald, J Ross;Holden, Matthew T G	Genomics of Natural Populations of Staphylococcus aureus.	Staphylococcus aureus is a major human pathogen and an important cause of livestock infections. The first S. aureus genomes to be published, 15 years ago, provided the first view of genome structure and gene content. Since then, thousands of genomes from a wide array of strains from different sources have been sequenced. Comparison of these sequences has resulted in broad insights into population…	NA	NA	genome;outbreak;control		Staphylococcus aureus	N	Review article	24207017
Second	25888127	2015	BMC genomics	Wyrsch, Ethan;Roy Chowdhury, Piklu;Abraham, Sam;Santos, Jerran;Darling, Aaron E;Charles, Ian G;Chapman, Toni A;Djordjevic, Steven P	Comparative genomic analysis of a multiple antimicrobial resistant enterotoxigenic E. coli O157 lineage from Australian pigs.	BACKGROUND: Enterotoxigenic Escherichia coli (ETEC) are a major economic threat to pig production globally, with serogroups O8, O9, O45, O101, O138, O139, O141, O149 and O157 implicated as the leading diarrhoeal pathogens affecting pigs below four weeks of age. A multiple antimicrobial resistant ETEC O157 (O157 SvETEC) representative of O157 isolates from a pig farm in New South Wales, Australia …	PMC4384309	10.1186/s12864-015-1382-y	drug resistance;genome;phylogeny;vector		Escherichia coli	N	No humans, just pigs	24412724
Second	22067515	2011	Infection, genetics and evolution : journal of molecular epidemiology and evolutionary genetics in infectious diseases	SchÃ¼rch, Anita C;van Soolingen, Dick	DNA fingerprinting of Mycobacterium tuberculosis: from phage typing to whole-genome sequencing.	Current typing methods for Mycobacterium tuberculosis complex evolved from simple phenotypic approaches like phage typing and drug susceptibility profiling to DNA-based strain typing methods, such as IS6110-restriction fragment length polymorphisms (RFLP) and variable number of tandem repeats (VNTR) typing. Examples of the usefulness of molecular typing are source case finding and epidemiological…	NA	NA	genotype;characterization;drug resistance;genome;phylogeny;clinical;treatment		Mycobacterium tuberculosis	N	23689727 better	24523464
Second	21327628	2011	Infection	Fallico, L;Boldrin, C;Grossato, A;Franchin, E;De Canale, E;Tommasini, T;Parisi, S G;Manganelli, R;PalÃ¹, G	Molecular epidemiology of Enterococcus faecium isolates from an Italian hospital.	BACKGROUND: Outbreaks of vancomycin-resistant Enterococcus faecium (VRE) strains is an emerging problem worldwide. Even if still relatively uncommon in European hospitals, infections caused by VRE have also been increasing recently in this continent.METHODS: In this study, we characterized 50 consecutive VRE and 23 vancomycin-sensitive E. faecium (VSE) isolates collected in an Italian hospital. T…	NA	NA	drug resistance;phylogeny;mBio;genotype;genome		Enterococcus faecium	N	27527616 better	24641581
Second	22370037	2012	Plasmid	Yan, Xianghe;Fratamico, Pina M;Needleman, David S;Bayles, Darrell O	DNA sequence and analysis of a 90.1-kb plasmid in Shiga toxin-producing Escherichia coli (STEC) O145:NM 83-75.	Shiga toxin-producing Escherichia coli (STEC) strains belonging to serogroup O145 are important emerging food-borne pathogens responsible for sporadic cases and outbreaks of hemorrhagic colitis and hemolytic uremic syndrome. A large plasmid carried by STEC O145:NM strain 83-75 and named pO145-NM was sequenced, and the genes were annotated. pO145-NM is 90,103bp in size and carries 89 open reading …	NA	NA	cluster;clinical;diagnosis;mBio;vector		Escherichia coli	N	lab heavy paper, mostly gels & stat plots	24808234
Second	22237458	2012	European journal of clinical microbiology &amp; infectious diseases : official publication of the European Society of Clinical Microbiology	Sheng, J-F;Li, J-J;Tu, S;Sheng, Z-K;Bi, S;Zhu, M-H;Shen, X-M;Li, L-J	blaKPC and rmtB on a single plasmid in Enterobacter amnigenus and Klebsiella pneumoniae isolates from the same patient.	Enterobacter amnigenus (EA76) and Klebsiella pneumoniae (KP76) isolates with multidrug-resistant (MDR) patterns were identified from the same patient in the neurosurgery department of our hospital. An outbreak of MDR K. pneumoniae had also occurred in this department. To characterize the resistance mechanism and molecular epidemiology of these isolates, sequential experiments including antimicrob…	PMC3364413	10.1007/s10096-011-1481-x	genome;drug resistance;mBio;characterization;genotype		Klebsiella pneumonia	N	25794144 better	25109724
Second	22036788	2011	Infection, genetics and evolution : journal of molecular epidemiology and evolutionary genetics in infectious diseases	Huang, Shiang-Fen;Su, Wei-Juin;Dou, Horng-Yunn;Feng, Jia-Yih;Lee, Yu-Chin;Huang, Ruay-Ming;Lin, Ching-Hsiung;Hwang, Jhi-Jhu;Lee, Jen-Jyh;Yu, Ming-Chih	Association of Mycobacterium tuberculosis genotypes and clinical and epidemiological features - a multi-center study in Taiwan.	Genotypes of Mycobacterium tuberculosis (MTB) are related to the geographic origin of the patients and population migration. The relationship between genotypes of MTB and clinical presentations has mainly focused on transmission of multi-drug resistant MTB strain in population. This study aimed to investigate the molecular epidemiology and dynamic change of MTB genotypes in Taiwan, and their asso…	NA	NA	genotype;characterization;drug resistance;geography;outbreak;genome		Mycobacterium tuberculosis	N	28493321 better	25239874
Second	27767073	2016	Scientific reports	Li, Xingguang;Zai, Junjie;Liu, Haizhou;Feng, Yi;Li, Fan;Wei, Jing;Zou, Sen;Yuan, Zhiming;Shao, Yiming	The 2014 Ebola virus outbreak in West Africa highlights no evidence of rapid evolution or adaptation to humans.	Following its immergence in December 2013, the recent Zaire Ebola virus (EBOV) outbreak in West Africa has spread and persisted for more than two years, making it the largest EBOV epidemic in both scale and geographical region to date. In this study, a total of 726 glycoprotein (GP) gene sequences of the EBOV full-length genome obtained from West Africa from the 2014 outbreak, combined with 30 fr…	PMC5073338	10.1038/srep35822	genome;geography;outbreak		Ebola virus	N	26539753 better	25252850
Second	22521767	2012	International journal of antimicrobial agents	Peymani, Amir;Higgins, Paul G;Nahaei, Mohammad-Reza;Farajnia, Safar;Seifert, Harald	Characterisation and clonal dissemination of OXA-23-producing Acinetobacter baumannii in Tabriz, northwest Iran.	The characteristics and molecular epidemiology of carbapenemase genes amongst 68 imipenem-resistant Acinetobacter baumannii isolated from Imam Reza Hospital (Tabriz, Iran) during a 17-month period were studied. All 68 isolates were typed using sequence group-based multiplex polymerase chain reaction (PCR) to compare the clonal relationship of isolates with known international clonal lineages. Rep…	NA	NA	characterization;drug resistance;mBio;control;genome		Acinetobact baumannii	N	No figures	25343711
Second	22937716	2012	Zhurnal mikrobiologii, epidemiologii, i immunobiologii	Avetisian, L R;Voronina, O L;Chernukha, M Iu;Kunda, M S;Gabrielian, N I;Lunin, V G;Shaginian, I A	[Persistence of Pseudomonas aeruginosa strains in patients of Federal Scientific Center of Transplantology and Artificial Organs].	AIM: Study genetic diversity of P. aeruginosa strains persisting in patients of Federal Scientific Center of Transplantology and Artificial Organs, and main factors facilitating persistence of strains in the hospital.MATERIALS AND METHODS: 136 P. aeruginosa strains isolated from patients of the center for 3 years 6 months were genotyped by RAPD-PCR and MLST methods and studied for antibiotics res…	NA	NA	drug resistance;genome;diversity		Pseudomona aeruginosa	N	English Version not accessible	25500299
Second	26110649	2015	PloS one	Kuan, Chee Sian;Chan, Chai Ling;Yew, Su Mei;Toh, Yue Fen;Khoo, Jia-Shiun;Chong, Jennifer;Lee, Kok Wei;Tan, Yung-Chie;Yee, Wai-Yan;Ngeow, Yun Fong;Ng, Kee Peng	Genome Analysis of the First Extensively Drug-Resistant (XDR) Mycobacterium tuberculosis in Malaysia Provides Insights into the Genetic Basis of Its Biology and Drug Resistance.	The outbreak of extensively drug-resistant tuberculosis (XDR-TB) has become an increasing problem in many TB-burdened countries. The underlying drug resistance mechanisms, including the genetic variation favored by selective pressure in the resistant population, are partially understood. Recently, the first case of XDR-TB was reported in Malaysia. However, the detailed genotype family and mechani…	PMC4481353	10.1371/journal.pone.0131694	drug resistance;genotype;clinical;treatment;mBio;genome		Mycobacterium tuberculosis	N	24981519 better	25502573
Second	22357204	2012	Journal of biosciences	Srivastava, Shikha;Gupta, Sadhana;Roy, Jagat Kumar	High prevalence of oncogenic HPV-16 in cervical smears of asymptomatic women of eastern Uttar Pradesh, India: a population-based study.	In developing countries like India, occurrence of Human papillomavirus (HPV) in cervical cancer as well as in the asymptomatic population was observed to be very high. Studies on HPV prevalence have been conducted in different parts of the country but no data were available from the eastern region of Uttar Pradesh (UP). The present study aimed to determine the status of HPV prevalence and its ass…	NA	NA	cancer;clinical;diagnosis;genome;vaccine		Human Papillomavirus	N	26404339 better	25722857
Second	22062086	2011	Journal of microbiological methods	Spagnoletti, Matteo;Ceccarelli, Daniela;Colombo, Mauro M	Rapid detection by multiplex PCR of Genomic Islands, prophages and Integrative Conjugative Elements in V. cholerae 7th pandemic variants.	Vibrio cholerae poses a threat to human health, and new epidemic variants have been reported so far. Seventh pandemic V. cholerae strains are characterized by highly related genomic sequences but can be discriminated by a large set of Genomic Islands, phages and Integrative Conjugative Elements. Classical serotyping and biotyping methods do not easily discriminate among new variants arising world…	NA	NA	drug resistance;genome;characterization		Vibrio cholerae	N	No figures, just gels	25722857
Second	22321588	2012	Zhonghua yu fang yi xue za zhi [Chinese journal of preventive medicine]	Zheng, Wei;Yu, Hua;Wang, Hao-qiu;Zhang, Wei;Pan, Jing-cao	[Molecular characteristics and antibiotic resistances of Vibrio cholerae O1 isolates in Hangzhou in 2009].	OBJECTIVE: To study the molecular characteristics and antibiotic resistances of Vibrio cholerae (V. cholerae) O1 isolates in Hangzhou in 2009.METHODS: The virulence genes ctxA and tcpA of the thirty V. cholerae O1 isolates from 7 counties and districts of Hangzhou were detected by PCR. Pulsed-field gel electrophoresis (PFGE) was performed for molecular typing and similarity analysis. Antibiotic r…	NA	NA	characterization;drug resistance;outbreak		Vibrio cholerae	N	English Version not accessible	25779010
Second	22336360	2012	Zhonghua er ke za zhi = Chinese journal of pediatrics	Lin, Ping	[Detection of drug resistance due to the plasmid-mediated AmpC Î²-lactamase and genotype analysis in Klebsiella pneumoniae resulting in respiratory infections in children].	OBJECTIVE: To investigate the production and AmpC Î²-lactamase in Klebsiella (K.) pneumoniae resulting in respiratory infections in children, AmpC Î²-Lactamase genotypic resistance and typical resistance to common antibiotics so as to provide some references for selecting drugs in clinical treatment.METHOD: Microbiological identification was performed with the VITEK 60 System, extended spectrum Î…	NA	NA	drug resistance;mBio;clinical;diagnosis		Klebsiella pneumonia	N	English Version not accessible	25816506
Second	27570736	2016	Genomics data	Restrepo, Leda;Bayot, Bonny;Betancourt, Irma;PinzÃ³n, Andres	Draft genome sequence of pathogenic bacteria Vibrio parahaemolyticus strain Ba94C2, associated with acute hepatopancreatic necrosis disease isolate from South America.	Vibrio parahaemolyticus is a pathogenic bacteria which has been associated to the early mortality syndrome (EMS) also known as hepatopancreatic necrosis disease (AHPND) causing high mortality in shrimp farms. Pathogenic strains contain two homologous genes related to insecticidal toxin genes, PirA and PirB, these toxin genes are located on a plasmid contained within the bacteria. Genomic sequence…	PMC4992007	10.1016/j.gdata.2016.08.008	genome;geography;control		Vibrio parahaemolyticus	N	No figures	25860693
Second	24581743	2014	Diagnostic microbiology and infectious disease	GonzÃ¡lez, Juliana;Sanso, Andrea Mariel;Lucchesi, Paula MarÃ­a Alejandra;Bustamante, Ana Victoria	Comparison of 2 proposed MLVA protocols for subtyping non-O157:H7 verotoxigenic Escherichia coli.	Multiple locus variable number tandem repeats (VNTRs) analysis (MLVA) has become a reliable tool, able to establish genetic relationships for epidemiological surveillance and molecular subtyping of pathogens such as verotoxigenic Escherichia coli (VTEC). This emerging pathogen whose primary reservoir is the cattle causes severe disease in humans, such as hemorrhagic colitis and hemolytic uremic s…	NA	NA	genotype;characterization		Escherichia coli	N	27353756 better	25952482
Second	25469995	2014	Microbial drug resistance (Larchmont, N.Y.)	Zheng, Fen;Sun, Jingjing;Cheng, Cancan;Rui, Yongyu	Molecular characteristics of carbapenem-resistant gram-negative bacteria in southern China.	A total of 368 nonreplicate gram-negative bacteria with resistance to imipenem or meropenem were collected to search for carbapenemase genes, class 1 integrons, and insertion sequence with common region 1 (ISCR1). The carbapenemase genes blaIMP-4, blaKPC-2, and blaNDM-1 were found in two Enterobacteriaceae and seven Pseudomonas aeruginosa isolates, nine Klebsiella pneumoniae isolates, and seven E…	NA	NA	drug resistance;mBio;control;clinical;diagnosis		Klebsiella pneumonia;Pseudomona aeruginosa	N	Not accesible from UBC	26086165
Second	25725766	2015	MEDICC review	Festary, AimÃ©e;KourÃ­, Vivian;Correa, Consuelo B;Verdasquera, Denis;Roig, Tania;Couret, Martha P	Cytomegalovirus and herpes simplex infections in mothers and newborns in a Havana maternity hospital.	INTRODUCTION: Cytomegalovirus and herpes simplex virus are associated with congenital or perinatal infection, causing potential damage to the newborn.OBJECTIVES: Determine the prevalence of active or latent infection by cytomegalovirus and herpes simplex virus in a population of mothers, congenital infection by these agents in their infants, and association between prevalence of virus infection i…	NA	NA	genome		Human herpesvirus	N	Not accesible from UBC	26086165
Second	24942567	2014	Journal of virology	Sasaki, Michihito;Setiyono, Agus;Handharyani, Ekowati;Kobayashi, Shintaro;Rahmadani, Ibenu;Taha, Siswatiana;Adiani, Sri;Subangkit, Mawar;Nakamura, Ichiro;Sawa, Hirofumi;Kimura, Takashi	Isolation and characterization of a novel alphaherpesvirus in fruit bats.	Bats are known to harbor emerging RNA viruses. Recent studies have used high-throughput sequencing technology to identify various virus species, including DNA viruses that are harbored by bats; however, little is known about the nature of these potentially novel viruses. Here, we report the characterization of a novel herpesvirus isolated from an Indonesian pteropodid bat. The virus, tentatively …	PMC4136302	10.1128/JVI.01277-14	genome;phylogeny		Human herpesvirus	N	No humans, just bats	26334654
Second	24119014	2013	Liver international : official journal of the International Association for the Study of the Liver	Cheng, Huei-Ru;Kao, Jia-Horng;Wu, Hui-Lin;Chen, Ting-Chih;Tseng, Tai-Chung;Liu, Chen-Hua;Su, Tung-Hung;Chen, Pei-Jer;Chen, Ding-Shinn;Liu, Chun-Jen	Clinical and virological features of occult hepatitis B in patients with HBsAg seroclearance post-treatment or spontaneously.	BACKGROUND: Occult hepatitis B virus (HBV) infection (OHB) may exist in patients experiencing hepatitis B surface antigen (HBsAg) seroclearance.AIMS: We examined the clinical and virological features of OHB in patients who lost HBsAg post-treatment or spontaneously.METHODS: We collected 44 patients with HBsAg seroclearance: 15 patients with dual HBV/hepatitis C virus (HCV) infection who lost HBsA…	NA	NA	clinical;treatment;genome		Hepatitis B;Hepatitis C	N	Lab heavy paper, mostly gels & stat plots	26334654
Second	22155900	2011	Antiviral therapy	Kim, Beom Kyung;Revill, Peter A;Ahn, Sang Hoon	HBV genotypes: relevance to natural history, pathogenesis and treatment of chronic hepatitis B.	Although chronic HBV infection is the leading cause of chronic liver disease and death worldwide, there are substantial differences in its clinical courses regarding prevalence, mode of transmission, characteristics of each phase, responses to antiviral therapy, and development of cirrhosis and hepatocellular carcinoma, according to geographical areas (Asia versus Western Europe and North America…	NA	NA	cancer;genotype;clinical;treatment		Hepatitis B	N	Not accesible from UBC	26341705
Second	24993480	2014	Folia microbiologica	Kwiatek, Magdalena;Mizak, Lidia;Parasion, Sylwia;Gryko, Romuald;Olender, Alina;Niemcewicz, Marcin	Characterization of five newly isolated bacteriophages active against Pseudomonas aeruginosa clinical strains.	Pseudomonas aeruginosa is an opportunistic pathogen that causes serious infections, especially in patients with immunodeficiency. It exhibits multiple mechanisms of resistance, including efflux pumps, antibiotic modifying enzymes and limited membrane permeability. The primary reason for the development of novel therapeutics for P. aeruginosa infections is the declining efficacy of conventional an…	NA	NA	characterization;clinical;drug resistance		Pseudomona aeruginosa	N	No figures, just gels	26553974
Second	23731470	2013	Clinical microbiology and infection : the official publication of the European Society of Clinical Microbiology and Infectious Diseases	Borgdorff, M W;van Soolingen, D	The re-emergence of tuberculosis: what have we learnt from molecular epidemiology?	Tuberculosis (TB) has re-emerged over the past two decades: in industrialized countries in association with immigration, and in Africa owing to the human immunodeficiency virus epidemic. Drug-resistant TB is a major threat worldwide. The variable and uncertain impact of TB control necessitates not only better tools (diagnostics, drugs, and vaccines), but also better insights into the natural hist…	NA	NA	genotype;drug resistance;geography;genome;characterization;outbreak;control;transmission		Mycobacterium tuberculosis;Human Immunodeficy Virus	N	Review article	26553974
Second	21229196	2011	Revista Argentina de microbiologia	Reniero, A;BeltrÃ¡n, M;de Kantor, I N;Ritacco, V	AIDS pacient's long-term battle with multiply recurrent tuberculosis: reinfection or reactivation?	The advent of Mycobacterium tuberculosis strain genotyping has allowed differentiation between disease relapse and exogenous re-infection. We report here a remarkable case of multiply recurrent tuberculosis in a patient living with HIV. Between 1995 and 2009, a young HIV-infected intravenous drug user, who was reluctant to comply with anti-retroviral treatment, underwent at least five tuberculosi…	NA	NA	drug resistance;clinical;treatment;outbreak;control		Mycobacterium tuberculosis;Human Immunodeficy Virus	N		26723873
Second	25465526	2014	International journal of antimicrobial agents	Partridge, Sally R;Ginn, Andrew N;Wiklendt, Agnieszka M;Ellem, Justin;Wong, Jenny S J;Ingram, Paul;Guy, Stephen;Garner, Sarah;Iredell, Jonathan R	Emergence of blaKPC carbapenemase genes in Australia.	blaKPC genes encoding resistance to carbapenems are increasingly widely reported and are now endemic in parts of several countries, but only one Klebsiella pneumoniae isolate carrying blaKPC-2 had previously been reported in Australia, in 2010. Here we characterised this isolate, six additional K. pneumoniae and one Escherichia coli carrying blaKPC and another K. pneumoniae lacking blaKPC, all is…	NA	NA	phylogeny;mBio;drug resistance		Escherichia coli;Klebsiella pneumonia	N	No figures just gels	26739475
Second	27866944	2016	The Lancet. Infectious diseases	Grundmann, Hajo;Glasner, Corinna;Albiger, Barbara;Aanensen, David M;Tomlinson, Chris T;AndraseviÄ‡, Arjana TambiÄ‡;CantÃ³n, Rafael;Carmeli, Yehuda;Friedrich, Alexander W;Giske, Christian G;Glupczynski, Youri;Gniadkowski, Marek;Livermore, David M;Nordmann, Patrice;Poirel, Laurent;Rossolini, Gian M;Seifert, Harald;Vatopoulos, Alkiviadis;Walsh, Timothy;Woodford, Neil;Monnet, Dominique L;Koraqi, Andi…	Occurrence of carbapenemase-producing Klebsiella pneumoniae and Escherichia coli in the European survey of carbapenemase-producing Enterobacteriaceae (EuSCAPE): a prospective, multinational study.	Gaps in the diagnostic capacity and heterogeneity of national surveillance and reporting standards in Europe make it difficult to contain carbapenemase-producing Enterobacteriaceae. We report the development of a consistent sampling framework and the results of the first structured survey on the occurrence of carbapenemase-producing Klebsiella pneumoniae and Escherichia coli in European hospitals…	NA	NA	drug resistance;mBio;control		Escherichia coli;Klebsiella pneumonia	N	Mostly just tables	26973228
Second	26213920	2015	International journal of molecular sciences	Yue, Ming;Xu, Ke;Wu, Meng-Ping;Han, Ya-Ping;Huang, Peng;Peng, Zhi-Hang;Wang, Jie;Su, Jing;Yu, Rong-Bin;Li, Jun;Zhang, Yun	Human Leukocyte Antigen Class II Alleles Are Associated with Hepatitis C Virus Natural Susceptibility in the Chinese Population.	Human leukocyte antigen (HLA) class II molecule influences host antigen presentation and anti-viral immune response. The aim of this study was to investigate whether single nucleotide polymorphisms (SNPs) within HLA class II gene were associated with different clinical outcomes of hepatitis C virus (HCV) infection. Three HLA class II SNPs (rs3077, rs2395309 and rs2856718) were genotyped by TaqMan…	PMC4581170	10.3390/ijms160816792	clinical;outcome;genome		Hepatitis C	N	No figures	26973228
Second	21303914	2011	Gut	Kelly, Christabel;Klenerman, Paul;Barnes, Eleanor	Interferon lambdas: the next cytokine storm.	For two decades the scientific community has sought to understand why some people clear hepatitis C virus (HCV) and others do not. Recently, several large genome-wide association studies have identified single nucleotide polymorphisms (SNPs) linked to interferon lambda 3 (IFNÎ»3) that are associated with the spontaneous resolution and successful treatment of HCV infection. These observations are …	PMC3152870	10.1136/gut.2010.222976	clinical;outcome;genome;treatment		Hepatitis C	N	Review article	27030492
Second	27304978	2016	PLoS genetics	Lequime, Sebastian;Fontaine, Albin;Ar Gouilh, Meriadeg;Moltini-Conclois, Isabelle;Lambrechts, Louis	Genetic Drift, Purifying Selection and Vector Genotype Shape Dengue Virus Intra-host Genetic Diversity in Mosquitoes.	Due to their error-prone replication, RNA viruses typically exist as a diverse population of closely related genomes, which is considered critical for their fitness and adaptive potential. Intra-host demographic fluctuations that stochastically reduce the effective size of viral populations are a challenge to maintaining genetic diversity during systemic host infection. Arthropod-borne viruses (a…	PMC4909269	10.1371/journal.pgen.1006111	genome;diversity;vector		Dengue virus	N	23533624 slightly better, but a bit random choice	27075261
Second	22195239	2011	Gut and liver	Jeong, Sook-Hyang	Current status of hepatitis e virus infection in Korea.	Hepatitis E virus (HEV) is an emerging pathogen associated with acute viral hepatitis, and HEV is becoming increasingly recognized. Approximately 2% of acute viral hepatitis is caused by HEV, and 18 cases of hepatitis E have been reported in Korea. Of these cases, only two have involved a history of travel from India, which suggests that they were imported cases. The remaining reported cases incl…	PMC3240784	10.5009/gnl.2011.5.4.427	genome		Hepatitis E;Heptatis - General	N	Review article	27075261
Second	21239205	2011	Cancer radiotherapie : journal de la Societe francaise de radiotherapie oncologique	Maillard, E	[Epidemiology, natural history and pathogenesis of hepatocellular carcinoma].	Hepatocellular carcinoma (HCC) is the main type of primary liver cancers and the third most common cause of cancer mortality worldwide. In France, rising number between 5000 and 6000 cases are diagnosed each year. The major risk factor for hepatocellular carcinoma is chronic hepatitis: viral hepatitis B, viral hepatitis C, consumption of alcohol, hemochromatosis. Hepatocellular carcinoma is close…	NA	NA	genome;cancer		Heptatis - General	N	English Version not accessible	27170381
Second	23199501	2012	Best practice &amp; research. Clinical gastroenterology	Doyle, Joseph S;Hellard, Margaret E;Thompson, Alexander J	The role of viral and host genetics in natural history andÂ treatment of chronic HCV infection.	Understanding of the natural history and treatment responsiveness of chronic hepatitis C virus (HCV) infection has evolved rapidly in recent years. Advances in HCV molecular virology and host genetics can now better predict spontaneous clearance and treatment outcomes. HCV genotype is the most important viral factor predicting interferon-Î± treatment responsiveness; HCV-1 subtype is emerging as a…	NA	NA	clinical;treatment;genome;genotype		Hepatitis C	N	Review article	27170381
Second	23109445	2012	Annals of hepatology	Venegas, Mauricio;Brahm, Javier;Villanueva, Rodrigo A	Genomic determinants of hepatitis C virus antiviral therapy outcomes: toward individualized treatment.	Hepatitis C virus (HCV) is an important global health problem with an estimated prevalence of more than 170 million infected individuals worldwide. Currently, the standard antiviral therapy, based on pegylated interferon alpha and ribavirin, can achieve a virological response in only nearly 50% of the patients infected with HCV genotype 1, the most widely distributed globally. During the last yea…	NA	NA	genome;clinical;treatment;genotype		Hepatitis C	N	Review article	27217178
Second	25103205	2014	Virology journal	Shirato, Kazuya;Yano, Takuya;Senba, Syouhei;Akachi, Shigehiro;Kobayashi, Takashi;Nishinaka, Takamichi;Notomi, Tsugunori;Matsuyama, Shutoku	Detection of Middle East respiratory syndrome coronavirus using reverse transcription loop-mediated isothermal amplification (RT-LAMP).	BACKGROUND: The first documented case of Middle East Respiratory Syndrome coronavirus (MERS-CoV) occurred in 2012, and outbreaks have continued ever since, mainly in Saudi Arabia. MERS-CoV is primarily diagnosed using a real-time RT-PCR assay, with at least two different genomic targets required for a positive diagnosis according to the case definition of The World Health Organization (WHO) as of…	PMC4132226	10.1186/1743-422X-11-139	outbreak;mBio		SARS Coronavirus;MERS coronavirus	N	Lab heavy paper, mostly gels & stat plots	27374710
Second	28566313	2017	Journal of clinical microbiology	Lee, Jee-Soo;Ahn, Ji Soo;Yu, Byeong Su;Cho, Sung Im;Kim, Man Jin;Choi, Jong Moon;Seo, Soo Hyun;Park, Sung Sup;Seong, Moon-Woo	Evaluation of a Real-Time RT-PCR Assay for Detection of MERS-CoV in Clinical Samples from an Outbreak in South Korea, 2015.	In the period from September 2012 to April 2017, 1,936 laboratory-confirmed Middle East respiratory syndrome coronavirus (MERS-CoV) cases, including 690 mortalities, were reported from 27 countries (http://www.who.int/emergencies/mers-cov/en/).â€¦.	NA	NA	outbreak		SARS Coronavirus;MERS coronavirus	N	No figures	27374710
Second	23943763	2013	mBio	Angelini, Megan M;Akhlaghpour, Marzieh;Neuman, Benjamin W;Buchmeier, Michael J	Severe acute respiratory syndrome coronavirus nonstructural proteins 3, 4, and 6 induce double-membrane vesicles.	Coronaviruses (CoV), like other positive-stranded RNA viruses, redirect and rearrange host cell membranes for use as part of the viral genome replication and transcription machinery. Specifically, coronaviruses induce the formation of double-membrane vesicles in infected cells. Although these double-membrane vesicles have been well characterized, the mechanism behind their formation remains uncle…	PMC3747587	10.1128/mBio.00524-13	genome;outbreak		SARS Coronavirus;MERS coronavirus	N	Lab Heavy paper, mostly gels & stat plots	27380549
Second	24799627	2014	Infection and immunity	Tozzoli, Rosangela;Grande, Laura;Michelacci, Valeria;Fioravanti, Rosa;Gally, David;Xu, Xuefang;La Ragione, Roberto;Anjum, Muna;Wu, Guanghui;Caprioli, Alfredo;Morabito, Stefano	Identification and characterization of a peculiar vtx2-converting phage frequently present in verocytotoxin-producing Escherichia coli O157 isolated from human infections.	Certain verocytotoxin-producing Escherichia coli (VTEC) O157 phage types (PTs), such as PT8 and PT2, are associated with severe human infections, while others, such as PT21, seem to be restricted to cattle. In an attempt to delve into the mechanisms underlying such a differential distribution of PTs, we performed microarray comparison of human PT8 and animal PT21 VTEC O157 isolates. The main diff…	PMC4097640	10.1128/IAI.01836-14	drug resistance;genome;clinical;diagnosis		Escherichia coli	N		27407775
Second	23152532	2012	Journal of virology	Nomura, Shigeru;Hosoya, Noriaki;Brumme, Zabrina L;Brockman, Mark A;Kikuchi, Tadashi;Koga, Michiko;Nakamura, Hitomi;Koibuchi, Tomohiko;Fujii, Takeshi;Carlson, Jonathan M;Heckerman, David;Kawana-Tachikawa, Ai;Iwamoto, Aikichi;Miura, Toshiyuki	Significant reductions in Gag-protease-mediated HIV-1 replication capacity during the course of the epidemic in Japan.	Human immunodeficiency virus type 1 (HIV-1) evolves rapidly in response to host immune selection pressures. As a result, the functional properties of HIV-1 isolates from earlier in the epidemic may differ from those of isolates from later stages. However, few studies have investigated alterations in viral replication capacity (RC) over the epidemic. In the present study, we compare Gag-Protease-a…	PMC3554148	10.1128/JVI.02122-12	genome;characterization;geography		Human Immunodeficy Virus	N		27587679
Second	24433026	2014	Microbial drug resistance (Larchmont, N.Y.)	Luo, Yanping;Yang, Jiyong;Ye, Liyan;Guo, Lin;Zhao, Qiang;Chen, Rong;Chen, Yong;Han, Xuelin;Zhao, Jingya;Tian, Shuguang;Han, Li	Characterization of KPC-2-producing Escherichia coli, Citrobacter freundii, Enterobacter cloacae, Enterobacter aerogenes, and Klebsiella oxytoca isolates from a Chinese Hospital.	Twelve nonduplicated KPC-2-producing enterobacterial isolates, including three Escherichia coli, two Citrobacter freundii, two Enterobacter cloacae, four Enterobacter aerogenes, and one Klebsiella oxytoca, were collected from various clinical samples within 18 months (March 2011 to September 2012). Two of the 12 patients died from infections caused by KPC-2-producing pathogens, while the rest of …	NA	NA	drug resistance;mBio;characterization;genome;diversity		Escherichia coli	N	Not accesible from UBC	27657145
Second	22913354	2012	Future microbiology	Cairns, Michelle D;Stabler, Richard A;Shetty, Nandini;Wren, Brendan W	The continually evolving Clostridium difficile species.	Clostridium difficile is a spore-forming Gram-positive bacterium that causes chronic diarrhea and sometimes life-threatening disease mainly in elderly and hospitalized patients. The reported incidence of C. difficile infection has changed dramatically over the last decade and has been related to the emergence of distinct clonal lineages that appear more transmissible and cause more severe infecti…	NA	NA	genome;genotype;characterization;geography;control;phylogeny;mBio;outbreak		Clostridium difficile	N	Not accesible from UBC	27729840
Second	27866982	2016	Biochemical and biophysical research communications	Zhang, Caiying;Feng, Tingting;Cheng, Jinbo;Li, Yajuan;Yin, Xueying;Zeng, Weihong;Jin, Xiangyu;Li, Yuelong;Guo, Feng;Jin, Tengchuan	Structure of the NS5 methyltransferase from Zika virus and implications in inhibitor design.	Recent outbreak of flavivirus Zika virus (ZIKV) in America has urged the basic as well as translational studies of this important human pathogen. The nonstructural protein 5 (NS5) of the flavivirus has an N-terminal methyltransferase (MTase) domain that plays critical roles in viral RNA genome capping. The null mutant of NS5 MTase is lethal for virus. Therefore, NS5 is a potential drug target for…	NA	NA	genome;outbreak		Zika virus	N		27741407
Second	22234411	2012	Current topics in microbiology and immunology	Brown, Ian H	History and epidemiology of Swine influenza in Europe.	In Europe, swine influenza is considered one of the most important primary pathogens of swine respiratory disease and infection is primarily with H1N1, H1N2 and H3N2 influenza A viruses. The antigenetic characteristics of these viruses distinguish them from others circulating at a global level in pigs. These viruses have remained endemic in European pig populations but significant differences in …	NA	NA	vector;genome;diversity		Haemophilus Influenza	N	Review article	28348549
Second	26254574	2015	Infection, genetics and evolution : journal of molecular epidemiology and evolutionary genetics in infectious diseases	Lomonaco, Sara;Nucera, Daniele;Filipello, Virginia	The evolution and epidemiology of Listeria monocytogenes in Europe and the United States.	Listeria monocytogenes is an opportunistic food-borne pathogen responsible for listeriosis, a disease associated with high mortality rates. L. monocytogenes causes invasive syndromes and case-fatality can be as high as 30%, in specific high-risk population groups such as the elderly, immuno-compromised individuals, fetuses and newborns. Acquisition of the disease is mainly due to consumption of c…	NA	NA	phylogeny;outbreak;genome		Listeria monocytogenes	N	Review article	16354872
Second	21567426	2011	Journal of medical virology	Lei, Yan Jun;Makhaola, Kgomotso;Pittayakhajonwut, Daraporn;Wood, Charles;Angeletti, Peter C	Human papillomavirus 16 variants from Zambian women with normal pap smears.	Human papillomavirus (HPV) type 16 is the most prevalent high-risk viral genotype associated with cervical cancer. Six distinct phylogenetic clusters of HPVs have been identified and are distributed differently across five continents. HPV16 DNA was extracted from cervicolavage samples from women with normal pap smears. The LCR regions were amplified in triplicate, cloned, sequenced, and analyzed …	NA	NA	clinical;diagnosis;characterization		Human Papillomavirus	N	26351353 better	17166963
Second	22649022	2012	Journal of clinical microbiology	Adams, Lisa V;Kreiswirth, Barry N;Arbeit, Robert D;Soini, Hanna;Mtei, Lillian;Matee, Mecky;Bakari, Muhammad;Lahey, Timothy;Wieland-Alter, Wendy;Shashkina, Elena;Kurepina, Natalia;Driscoll, Jeffrey R;Pallangyo, Kisali;Horsburgh, C Robert;von Reyn, C Fordham	Molecular epidemiology of HIV-associated tuberculosis in Dar es Salaam, Tanzania: strain predominance, clustering, and polyclonal disease.	Molecular typing of Mycobacterium tuberculosis can be used to elucidate the epidemiology of tuberculosis, including the rates of clustering, the frequency of polyclonal disease, and the distribution of genotypic families. We performed IS6110 typing and spoligotyping on M. tuberculosis strains isolated from HIV-infected subjects at baseline or during follow-up in the DarDar Trial in Tanzania and o…	PMC3421504	10.1128/JCM.00624-12	genotype;cluster;characterization;genome		Mycobacterium tuberculosis;Human Immunodeficy Virus	N	27170760 more interesting	18648364
Second	23299525	2013	British journal of cancer	Do, H T T;Koriyama, C;Khan, N A;Higashi, M;Kato, T;Le, N T;Matsushita, S;Kanekura, T;Akiba, S	The etiologic role of human papillomavirus in penile cancers: a study in Vietnam.	BACKGROUND: We investigated the aetiologic role of human papillomavirus (HPV) in 120 penile squamous cell carcinomas (PSCCs) from Vietnam.METHODS: Human papillomavirus DNA was detected by PCR using SPF10 primers and a primer set targeting HPV-16 E6. The INNO-LiPA HPV genotyping kit was used to determine genotype. Human papillomavirus-16 viral load and physical status were determined by real-time …	PMC3553541	10.1038/bjc.2012.583	clinical;diagnosis;genotype;cancer;outbreak;genome		Human Papillomavirus	N	26351353 better	20852939
Second	24767249	2014	BMC genomics	Chernyaeva, Ekaterina N;Shulgina, Marina V;Rotkevich, Mikhail S;Dobrynin, Pavel V;Simonov, Serguei A;Shitikov, Egor A;Ischenko, Dmitry S;Karpova, Irina Y;Kostryukova, Elena S;Ilina, Elena N;Govorun, Vadim M;Zhuravlev, Vyacheslav Y;Manicheva, Olga A;Yablonsky, Peter K;Isaeva, Yulia D;Nosova, Elena Y;Mokrousov, Igor V;Vyazovaya, Anna A;Narvskaya, Olga V;Lapidus, Alla L;O'Brien, Stephen J	Genome-wide Mycobacterium tuberculosis variation (GMTV) database: a new tool for integrating sequence variations and epidemiology.	BACKGROUND: Tuberculosis (TB) poses a worldwide threat due to advancing multidrug-resistant strains and deadly co-infections with Human immunodeficiency virus. Today large amounts of Mycobacterium tuberculosis whole genome sequencing data are being assessed broadly and yet there exists no comprehensive online resource that connects M. tuberculosis genome variants with geographic origin, with drug…	PMC4234438	10.1186/1471-2164-15-308	genome;drug resistance;characterization;geography		Mycobacterium tuberculosis;Human Immunodeficy Virus	N	Bioinformatics Methods	22411105
Second	25740956	2015	The Journal of infectious diseases	Vejbaesya, Sasijit;Thongpradit, Rungrot;Kalayanarooj, Siripen;Luangtrakool, Komon;Luangtrakool, Panpimon;Gibbons, Robert V;Srinak, Duangporn;Ngammthaworn, Somporn;Apisawes, Kusuma;Yoon, In-Kyu;Thomas, Stephen J;Jarman, Richard G;Srikiakthachorn, Anon;Green, Sharone;Chandanayingyong, Dasnayanee;Park, Sangshin;Friedman, Jennifer;Rothman, Alan L;Stephens, Henry A F	HLA Class I Supertype Associations With Clinical Outcome of Secondary Dengue Virus Infections in Ethnic Thais.	BACKGROUND: Human leukocyte antigen (HLA) supertypes are groups of functionally related alleles that present structurally similar antigens to the immune system.OBJECTIVES: To analyze HLA class I supertype associations with clinical outcome in hospitalized Thai children with acute dengue illness.METHODS: Seven hundred sixty-two patients and population-matched controls recruited predominantly in Ba…	PMC4548457	10.1093/infdis/jiv127	clinical;outcome		Dengue virus	N	No figures	22750803
Second	27288829	2016	Progress in molecular biology and translational science	Lopomo, A;Burgio, E;Migliore, L	Epigenetics of Obesity.	Obesity is a metabolic disease, which is becoming an epidemic health problem: it has been recently defined in terms of Global Pandemic. Over the years, the approaches through family, twins and adoption studies led to the identification of some causal genes in monogenic forms of obesity but the origins of the pandemic of obesity cannot be considered essentially due to genetic factors, because huma…	NA	NA	drug resistance;mBio;genome;diversity		Microbiota	N	Review article	25314581
Second	23452163	2013	Clinical microbiology and infection : the official publication of the European Society of Clinical Microbiology and Infectious Diseases	Aron-Wisnewsky, J;Gaborit, B;Dutour, A;Clement, K	Gut microbiota and non-alcoholic fatty liver disease: new insights.	Non-alcoholic fatty liver disease (NAFLD) is a severe liver disease that is increasing in prevalence with the worldwide epidemic of obesity and its related insulin-resistance state. A 'two-hit' mechanism has been proposed; however, the complete physiopathogenesis remains incompletely understood. Evidence for the role of the gut microbiota in energy storage and the subsequent development of obesit…	NA	NA	drug resistance;mBio;genome;diversity		Microbiota	N	Review Article	26814181
Second	24302578	2013	Nucleic acids research	Krebes, Juliane;Morgan, Richard D;Bunk, Boyke;SprÃ¶er, Cathrin;Luong, Khai;Parusel, Raphael;Anton, Brian P;KÃ¶nig, Christoph;Josenhans, Christine;Overmann, JÃ¶rg;Roberts, Richard J;Korlach, Jonas;Suerbaum, Sebastian	The complex methylome of the human gastric pathogen Helicobacter pylori.	The genome of Helicobacter pylori is remarkable for its large number of restriction-modification (R-M) systems, and strain-specific diversity in R-M systems has been suggested to limit natural transformation, the major driving force of genetic diversification in H. pylori. We have determined the comprehensive methylomes of two H. pylori strains at single base resolution, using Single Molecule Rea…	PMC3936762	10.1093/nar/gkt1201	clinical;characterization;outbreak		Helicobacter pylori	N	Not really genEpi	27439708
Second	27998414	2016	Zhonghua liu xing bing xue za zhi = Zhonghua liuxingbingxue zazhi	Wu, J;Tang, L H;Yang, C G;Yan, H Q;Sun, H;Shen, X	[Application of whole genome sequencing technology in the epidemiology of tuberculosis].	Objective: To delineate the application of whole genome sequencing technology in the epidemiology of tuberculosis. Methods: From 2009 to 2012, nine Mycobacterium tuberculosis that sharing identical variable number of tandem repeats genotype (VNTR) patterns were reported from two TB cases designated hospitals. Both whole-genome sequencing analysis (WGS) and epidemiologic investigations were perfor…	NA	NA	transmission;outbreak;drug resistance;genome;mBio;genotype		Mycobacterium tuberculosis	N	English Version not accessible	21167876;15505215
Second	28538739	2017	Nature protocols	Quick, Joshua;Grubaugh, Nathan D;Pullan, Steven T;Claro, Ingra M;Smith, Andrew D;Gangavarapu, Karthik;Oliveira, Glenn;Robles-Sikisaka, Refugio;Rogers, Thomas F;Beutler, Nathan A;Burton, Dennis R;Lewis-Ximenez, Lia Laura;de Jesus, Jaqueline Goes;Giovanetti, Marta;Hill, Sarah C;Black, Allison;Bedford, Trevor;Carroll, Miles W;Nunes, Marcio;Alcantara, Luiz Carlos;Sabino, Ester C;Baylis, Sally A;Faria…	Multiplex PCR method for MinION and Illumina sequencing of Zika and other virus genomes directly from clinical samples.	Genome sequencing has become a powerful tool for studying emerging infectious diseases; however, genome sequencing directly from clinical samples (i.e., without isolation and culture) remains challenging for viruses such as Zika, for which metagenomic sequencing methods may generate insufficient numbers of viral reads. Here we present a protocol for generating coding-sequence-complete genomes, co…	NA	NA	surveillance;genome;diversity		Microbiota;Zika virus	N	Lab method	22411105;21689012
[truncated: 111 more rows]

## Sheet: Table S4
Pathogen	Pathogen Cluster
Enterovirus D68	Other
Acinetobact baumannii	Acinetobact baumannii
Bacillus anthracis	Other
Clostridium difficile	Other
Dengue virus	Dengue virus
Ebola virus	Other
Enterococcus faecium	Enterococcus faecium
Escherichia coli	Escherichia coli
Helicobacter pylori	Other
Hepatitis B	Hepatitis B
Hepatitis C	Hepatitis C
Hepatitis E	Other
Human herpesvirus	Other
Human Immunodeficy Virus	Human Immunodeficy Virus
Human Papillomavirus	Human Papillomavirus
Human rotavirus	Other
Influenza Virus	Influenza Virus
Klebsiella pneumonia	Klebsiella pneumonia
Legionella pneumophila	Other
Listeria monocytogenes	Other
MERS coronavirus	Other
Microbiota	Microbiota
[truncated: 11 more rows]
